# Supplementary material for: Past environmental changes affected lemur population dynamics prior to human impact in Madagascar
Source: Commun Biol. 2021 Sep 15;4:1084. doi: 10.1038/s42003-021-02620-1 (PMC8443640; doi:10.1038/s42003-021-02620-1)
Supplement: Supplementary file 3 — Supplementary Data 1 [file 42003_2021_2620_MOESM3_ESM.txt]

Depth 1 [cm]	Depth 2 [cm]	Age [cal BP]	Montane vegetation [%]	Artemisia [%]	Ericaceae undiff. [%]	Myrica [%]	Podocarpus[%]	Evergreen Humid Forest (mid altitude) [%]	Myrtaceae undiff. [%]	Elaeocarpus [%]	Macaranga-Mallotus [%]	Acalypha [%]	Weinmannia [%]	Moraceae-Urticaceae undiff. [%]	Celtis [%]	Araliaceae undiff. [%]	Trema [%]	Ilex [%]	Noronhia [%]	Pandanus [%]	Poaceae undiff. [%]	Aquatic [%]	Cyperaceae undiff. [%]	Potamogeton [%]	Typha [%]	Myriophyllum [%]	Terrestrial total pollen count
208	208	-7	1.2861736	0	0.3215434	0	0.9646302	44.3729904	0.3215434	4.1800643	18.0064309	0.9646302	0	3.5369775	4.5016077	2.5723473	6.1093248	2.2508039	1.607717	0.3215434	41.1575563	52.0900321	47.266881	4.5016077	0	0.3215434	311
238.85	238.85	611	0.3194888	0	0	0	0.3194888	39.2971247	0	5.1118211	10.543131	3.514377	0.6389776	7.028754	4.1533546	1.9169329	4.4728435	0.9584665	0.9584665	0	44.7284345	41.8530351	34.5047923	5.7507987	0.9584665	0.6389776	313
254.85	254.85	931	1.6556291	0	0	0	1.6556291	64.9006623	1.6556291	8.6092715	20.8609272	3.9735099	1.3245033	4.9668874	12.9139073	2.6490066	3.3112583	1.986755	1.986755	0.6622517	9.602649	13.576159	11.2582781	0.6622517	0.6622517	0.9933775	302
270.85	270.85	1249	1.9672131	0	0	0	1.9672131	60.6557378	1.3114754	9.8360656	15.7377049	4.2622951	1.6393443	11.4754098	8.5245902	0.6557377	1.9672131	2.295082	1.9672131	0.9836066	15.7377049	30.1639345	27.5409836	1.3114754	0.9836066	0.3278689	305
288.96	288.96	1605.24	2.6143791	0	0	0	2.6143791	68.9542484	1.3071895	11.4379085	12.0915033	3.2679739	0.9803922	17.3202614	11.1111111	4.9019608	1.9607843	1.3071895	2.2875817	0.9803922	4.9019608	5.2287582	4.248366	0.6535948	0.3267974	0	306
367.65	334.68	2475.24	1.572327	0	0.3144654	0.6289308	0.6289308	73.899371	0.9433962	13.836478	21.6981132	0.9433962	0.9433962	14.1509434	13.836478	3.4591195	0.6289308	0.3144654	2.8301887	0.3144654	3.1446541	27.9874214	5.9748428	21.6981132	0	0.3144654	318
398.95	365.98	3033.64	5.1948052	0	0.974026	1.2987013	2.9220779	63.3116881	0.3246753	10.7142857	14.9350649	5.1948052	1.2987013	8.1168831	11.038961	5.1948052	3.5714286	0.6493506	0.6493506	1.6233766	6.8181818	19.8051948	8.4415584	11.3636364	0	0	308
430.75	397.78	3583.04	2.9508197	0	0	0	2.9508197	64.5901639	2.295082	12.1311475	16.3934426	4.2622951	1.9672131	10.1639344	6.2295082	5.2459016	1.3114754	2.6229508	1.6393443	0.3278689	7.8688525	13.7704919	8.1967213	4.9180328	0.3278689	0.3278689	305
477.5	444.53	4439.07	4.2071198	0	0	0.6472492	3.5598706	68.2847897	1.2944984	12.6213592	19.7411003	3.8834951	1.618123	11.97411	9.3851133	2.9126214	3.236246	0.6472492	0.3236246	0.6472492	8.0906149	24.2718447	15.8576052	8.4142395	0	0	309
509.5	476.53	5110.66	5.8631922	0	0.3257329	0.6514658	4.8859935	60.9120523	1.9543974	12.0521173	12.3778502	4.2345277	1.9543974	10.7491857	6.514658	3.257329	4.8859935	1.3029316	1.6286645	0	8.1433225	13.029316	12.0521173	0.3257329	0.3257329	0.3257329	307
526.02	493.05	5497.2	3.9473684	0	0	1.3157895	2.6315789	70.7236842	2.3026316	12.5	15.1315789	4.9342105	0.6578947	13.8157895	12.8289474	1.9736842	3.2894737	1.3157895	1.3157895	0.6578947	6.5789474	4.9342105	3.9473684	0	0.6578947	0.3289474	304
558.02	525.05	6343.45	2.6578072	0	0.9966777	0.6644518	0.9966777	65.1162791	1.9933555	15.9468439	12.2923588	4.9833887	3.3222591	7.9734219	7.641196	4.3189369	2.6578073	1.3289037	1.6611296	0.9966777	3.986711	5.9800665	4.3189369	1.3289037	0.3322259	0	301
590.62	556.05	7288.6	2.6058632	0	0.3257329	0	2.2801303	62.8664496	1.9543974	25.732899	2.9315961	4.2345277	3.5830619	13.029316	5.5374593	2.6058632	1.3029316	0.3257329	0.3257329	1.3029316	7.4918567	3.9087948	3.9087948	0	0	0	307
606.62	572.05	7813.7	4.4025157	0	0.3144654	0.3144654	3.7735849	68.5534591	0.6289308	14.7798742	17.9245283	9.1194969	3.1446541	9.7484277	7.8616352	1.572327	2.2012579	0.3144654	0.6289308	0.6289308	5.3459119	4.0880503	4.0880503	0	0	0	318
622.62	588.05	8359.75	1.3289036	0	0	0.9966777	0.3322259	70.0996678	1.6611296	16.2790698	11.2956811	5.3156146	4.6511628	16.2790698	4.6511628	3.654485	1.3289037	3.654485	0.9966777	0.3322259	4.6511628	1.9933555	1.3289037	0.6644518	0	0	301
641	606.43	9005.48	2.2875817	0	0.3267974	0	1.9607843	69.6078431	1.6339869	31.372549	5.2287582	9.4771242	5.8823529	8.496732	3.9215686	0.9803922	0.6535948	1.3071895	0.6535948	0	5.2287582	4.5751634	3.5947712	0.3267974	0	0.6535948	306
657	622.43	9571.05	1.618123	0	0.6472492	0	0.9708738	65.3721683	2.5889968	16.828479	11.6504854	4.8543689	5.1779935	13.592233	6.7961165	0.9708738	1.9417476	0.3236246	0	0.6472492	3.236246	4.2071197	4.2071197	0	0	0	309
673	638.43	10124.62	3.8585209	0	0.9646302	0.3215434	2.5723473	70.4180064	1.607717	9.9678457	25.7234727	5.4662379	4.1800643	9.0032154	6.1093248	2.8938907	3.5369775	0.9646302	0.6430868	0.3215434	5.7877814	7.073955	7.073955	0	0	0	311
702.77	668.2	11057.6	10.130719	0	0.6535948	0.9803922	8.496732	64.3790851	0.6535948	11.7647059	22.2222222	2.9411765	5.2287582	7.1895425	8.496732	2.2875817	2.2875817	0.3267974	0.9803922	0	3.5947712	10.130719	10.130719	0	0	0	306
734.69	700.12	11790.16	7.8175896	0	0	0.9771987	6.8403909	71.9869708	0.3257329	25.732899	13.6807818	3.257329	11.7263844	5.8631922	1.9543974	5.2117264	0.3257329	2.2801303	0.9771987	0.6514658	3.9087948	0.3257329	0.3257329	0	0	0	307
766.69	732.12	12274.56	20.2572348	0	0.6430868	1.9292605	17.6848875	58.199357	0.6430868	21.8649518	18.9710611	2.5723473	2.2508039	4.8231511	3.5369775	1.9292605	0.9646302	0.3215434	0.3215434	0	4.5016077	2.8938907	2.8938907	0	0	0	311
816.56	781.99	12838.89	15.2173913	0.310559	0	0.621118	14.2857143	48.4472047	0.931677	10.8695652	12.4223602	3.1055901	1.552795	6.8322981	6.5217391	1.552795	2.484472	0.621118	1.242236	0.310559	8.3850932	2.795031	2.484472	0	0.310559	0	322
862.83	828.26	13308.6	24.2524917	0	1.3289037	5.9800664	16.9435216	48.5049833	3.3222591	17.9401993	10.6312292	1.6611296	0.9966777	3.986711	4.3189369	2.3255814	1.9933555	0.9966777	0.3322259	0	5.6478405	3.3222591	2.6578073	0.3322259	0	0.3322259	301
913.17	878.6	13787	26.3492063	0	1.5873016	7.6190476	17.1428571	48.8888889	6.031746	15.5555556	4.7619048	4.1269841	1.5873016	3.8095238	4.4444444	4.4444444	1.2698413	0.952381	1.9047619	0	4.1269841	3.8095238	3.1746032	0.6349206	0	0	315
959.31	924.74	14213.66	17.7993528	0.3236246	2.9126214	3.236246	11.3268608	57.2815534	10.0323625	14.5631068	7.7669903	5.1779935	0.6472492	4.8543689	8.4142395	3.8834951	1.2944984	0	0.6472492	0	4.2071197	3.236246	2.2653722	0	0.3236246	0.6472492	309
1002	967.43	14771.18232	20.9150327	0.6535948	3.5947712	5.2287582	11.4379085	49.6732027	3.5947712	8.496732	7.8431373	11.1111111	0.9803922	7.8431373	5.8823529	2.9411765	0.6535948	0	0.3267974	0	5.2287582	7.8431373	3.9215686	3.2679739	0.6535948	0	306
1010	975.43	15747	71.4754099	0	54.7540984	2.6229508	14.0983607	10.4918035	0.9836066	0.9836066	1.3114754	1.6393443	0.6557377	0.9836066	1.6393443	1.9672131	0	0	0	0.3278689	7.8688525	5.9016394	3.6065574	1.3114754	0.9836066	0	305
1018	983.43	16849	52.6645768	0.3134796	45.4545455	1.2539185	5.6426332	24.7648902	0.9404389	3.4482759	6.5830721	2.507837	0.3134796	2.8213166	1.8808777	3.1347962	1.5673981	0.6269592	0.9404389	0	7.8369906	10.0313479	6.5830721	2.8213166	0.6269592	0	319
1038.05	1003.48	19612.9	23.0769231	0	8.3333333	4.4871795	10.2564103	43.5897434	5.7692308	6.7307692	6.7307692	3.525641	2.2435897	4.8076923	5.7692308	3.8461538	1.9230769	1.2820513	0.3205128	0.6410256	5.7692308	8.3333333	7.6923077	0.6410256	0	0	312
1054.05	1019.48	21818.9	34.5276873	0	19.218241	5.5374593	9.771987	39.7394138	5.5374593	8.7947883	3.257329	5.8631922	1.6286645	5.2117264	2.9315961	3.5830619	1.6286645	0.3257329	0.9771987	0	5.8631922	7.4918567	4.8859935	0.6514658	1.9543974	0	307
