# Supplementary material for: Past environmental changes affected lemur population dynamics prior to human impact in Madagascar
Source: Commun Biol. 2021 Sep 15;4:1084. doi: 10.1038/s42003-021-02620-1 (PMC8443640; doi:10.1038/s42003-021-02620-1)
Supplement: Supplementary file 4 — Supplementary Data 2 [file 42003_2021_2620_MOESM4_ESM.txt]

Depth 1 [cm]	Depth 2 [cm]	Age [cal BP]	charcoal [#.cm-3]	charcoal [#.cm-2.yr-1]
208.5	208.5	3	58	2.8971028971029
209.5	209.5	23	13	0.649350649350649
210.5	210.5	43	8	0.3996003996004
211.5	211.5	63.5	4	0.1998001998002
212.5	212.5	84	6	0.2997002997003
213.5	213.5	104	7	0.34965034965035
214.5	214.5	124	2	0.0999000999000999
215.5	215.5	144	4	0.1998001998002
216.5	216.5	164	14	0.699300699300699
217.5	217.5	184	17	0.849150849150849
218.5	218.5	204	17	0.849150849150849
219.5	219.5	224	1	0.04995004995005
220.5	220.5	244	2	0.0999000999000999
221.5	221.5	264	0	0
222.5	222.5	284	0	0
223.5	223.5	304	0	0
224.5	224.5	324	0	0
224.35	224.35	321	17	0.849150849150849
225.35	225.35	341	14	0.699300699300699
226.35	226.35	361	33	1.64835164835165
227.35	227.35	381	8	0.3996003996004
228.35	228.35	401	11	0.549450549450549
229.35	229.35	421	8	0.3996003996004
230.35	230.35	441	8	0.3996003996004
231.35	231.35	461	9	0.44955044955045
232.35	232.35	481	2	0.0999000999000999
233.35	233.35	501	2	0.0999000999000999
234.35	234.35	521	8	0.3996003996004
235.35	235.35	541	10	0.4995004995005
236.35	236.35	561	4	0.1998001998002
237.35	237.35	581	0	0
238.35	238.35	601	5	0.24975024975025
239.35	239.35	621	34	1.6983016983017
240.35	240.35	641	5	0.249793920015987
241.35	241.35	661	2	0.0999500249875062
242.35	242.35	681	7	0.349825087456272
243.35	243.35	701	20	0.999500249875062
244.35	244.35	721	53	2.64913902981531
245.35	245.35	741	21	1.05
246.35	246.35	761	4	0.200035006126072
247.35	247.35	781	2	0.100050025012506
248.35	248.35	801	2	0.100050025012506
249.35	249.35	821	9	0.45030395516974
250.35	250.35	841	24	1.2012012012012
251.35	251.35	861	3	0.150176457337371
252.35	252.35	881	0	0
253.35	253.35	901	0	0
254.35	254.35	921	0	0
255.35	255.35	941	0	0
256.35	256.35	961	0	0
257.35	257.35	981	0	0
258.35	258.35	1001	0	0
259.35	259.35	1021	0	0
260.35	260.35	1041	0	0
261.35	261.35	1060.65	0	0
262.35	262.35	1080	0	0
263.35	263.35	1100	0	0
264.35	264.35	1120	0	0
265.35	265.35	1140	0	0
266.35	266.35	1160	0	0
267.35	267.35	1180	0	0
268.35	268.35	1200	5	0.252187728545129
269.35	269.35	1219.65	0	0
270.35	270.35	1239	0	0
271.35	271.35	1259	0	0
272.35	272.35	1279	0	0
273.35	273.35	1299	5	0.252953228947968
276.46	276.46	1360.2	2	0.101392113721395
277.46	277.46	1380.2	0	0
278.46	278.46	1399.74	0	0
279.46	279.46	1419.2	0	0
280.46	280.46	1439.2	0	0
281.46	281.46	1458.74	0	0
282.46	282.46	1478.2	0	0
283.46	283.46	1498.2	0	0
284.46	284.46	1517.74	0	0
285.46	285.46	1537.2	0	0
286.46	286.46	1556.74	0	0
287.46	287.46	1576.2	4	0.204547081624513
288.46	288.46	1595.74	0	0
289.46	289.46	1615.2	0	0
290.46	290.46	1634.74	0	0
291.46	291.46	1654.2	0	0
292.46	292.46	1673.74	0	0
293.46	293.46	1693.2	0	0
294.46	294.46	1712.74	0	0
295.46	295.46	1732.2	0	0
296.46	296.46	1751.74	0	0
297.46	297.46	1771.2	0	0
298.46	298.46	1790.74	0	0
299.46	299.46	1809.74	0	0
300.46	300.46	1829.2	0	0
301.46	301.46	1848.74	0	0
302.46	302.46	1867.74	0	0
303.46	303.46	1886.74	0	0
304.46	304.46	1906.2	0	0
305.46	305.46	1925.74	0	0
306.46	306.46	1944.74	0	0
307.46	307.46	1963.74	0	0
308.46	308.46	1982.74	0	0
309.46	309.46	2001.74	0	0
310.46	310.46	2020.74	0	0
311.46	311.46	2039.74	0	0
312.46	312.46	2058.74	0	0
313.46	313.46	2077.74	0	0
314.46	314.46	2096.74	0	0
315.46	315.46	2115.74	0	0
316.46	316.46	2134.74	0	0
317.46	317.46	2153.74	0	0
318.46	318.46	2172.74	0	0
319.46	319.46	2191.74	0	0
320.46	320.46	2210.74	0	0
321.46	321.46	2229.74	0	0
322.46	322.46	2248.28	0	0
323.46	323.46	2266.74	0	0
324.46	324.46	2285.74	0	0
325.46	325.46	2304.28	0	0
325.15	325.15	2298.7	1	0.0535747769949908
326.15	326.15	2316.85	0	0
327.15	327.15	2335.85	0	0
328.15	328.15	2354.7	0	0
329.15	329.15	2372.85	0	0
330.15	330.15	2391.7	0	0
331.15	331.15	2409.85	0	0
332.15	332.15	2428.7	9	0.487923883874116
333.15	333.15	2446.85	8	0.434452047355273
334.15	NA	NA	0	NA
335.15	NA	NA	2	NA
336.15	NA	NA	0	NA
337.15	NA	NA	0	NA
338.15	NA	NA	0	NA
339.15	NA	NA	5	NA
340.15	NA	NA	1	NA
341.15	NA	NA	0	NA
342.15	NA	NA	0	NA
343.15	NA	NA	0	NA
344.15	NA	NA	0	NA
345.15	NA	NA	0	NA
346.15	NA	NA	0	NA
347.15	NA	NA	0	NA
348.15	NA	NA	0	NA
349.15	NA	NA	0	NA
350.15	NA	NA	0	NA
351.15	NA	NA	0	NA
352.15	NA	NA	0	NA
353.15	NA	NA	0	NA
354.15	NA	NA	0	NA
355.15	NA	NA	0	NA
356.15	NA	NA	0	NA
357.15	NA	NA	0	NA
358.15	NA	NA	0	NA
359.15	NA	NA	0	NA
360.15	NA	NA	0	NA
361.15	NA	NA	0	NA
362.15	NA	NA	0	NA
363.15	NA	NA	0	NA
364.15	NA	NA	0	NA
365.15	NA	NA	0	NA
366.15	NA	NA	0	NA
367.15	334.18	2466.24	0	0
368.15	335.18	2484.24	0	0
369.15	336.18	2502.42	0	0
370.15	337.18	2521.24	0	0
371.15	338.18	2539.24	0	0
372.15	339.18	2557.24	0	0
373.15	340.18	2575.42	0	0
374.15	341.18	2594.24	0	0
374.45	341.48	2599.64	0	0
375.45	342.48	2617.64	0	0
376.45	343.48	2635.64	0	0
377.45	344.48	2653.64	0	0
378.45	345.48	2671.64	0	0
379.45	346.48	2689.64	0	0
380.45	347.48	2707.64	0	0
381.45	348.48	2725.64	0	0
382.45	349.48	2743.64	0	0
383.45	350.48	2761.16	0	0
384.45	351.48	2778.64	0	0
385.45	352.48	2796.64	0	0
386.45	353.48	2814.16	0	0
387.45	354.48	2831.64	0	0
388.45	355.48	2849.64	0	0
389.45	356.48	2867.16	0	0
390.45	357.48	2884.64	0	0
391.45	358.48	2902.16	0	0
392.45	359.48	2919.64	0	0
393.45	360.48	2937.16	0	0
394.45	361.48	2954.64	0	0
395.45	362.48	2972.16	0	0
396.45	363.48	2989.64	0	0
397.45	364.48	3007.16	0	0
398.45	365.48	3024.64	0	0
399.45	366.48	3042.16	0	0
400.45	367.48	3059.16	0	0
401.45	368.48	3076.64	0	0
402.45	369.48	3094.16	0	0
403.45	370.48	3111.16	0	0
404.45	371.48	3128.16	0	0
405.45	372.48	3145.64	0	0
406.45	373.48	3163.16	0	0
407.45	374.48	3180.16	0	0
408.45	375.48	3197.64	0	0
409.45	376.48	3215.16	0	0
410.45	377.48	3232.16	0	0
411.45	378.48	3249.16	0	0
412.45	379.48	3266.16	0	0
413.45	380.48	3283.64	0	0
414.45	381.48	3301.16	0	0
415.45	382.48	3318.16	0	0
416.45	383.48	3335.16	0	0
417.45	384.48	3352.64	0	0
418.45	385.48	3370.16	0	0
419.45	386.48	3387.16	0	0
420.45	387.48	3404.16	0	0
421.45	388.48	3421.64	0	0
422.45	389.48	3439.16	0	0
423.45	390.48	3456.16	0	0
424.25	391.28	3469.76	0	0
425.25	392.28	3487.04	0	0
426.25	393.28	3504.76	0	0
427.25	394.28	3521.76	0	0
428.25	395.28	3539.04	0	0
429.25	396.28	3556.76	0	0
430.25	397.28	3574.04	0	0
431.25	398.28	3591.76	0	0
432.25	399.28	3608.76	0	0
433.25	400.28	3626.04	0	0
434.25	401.28	3643.76	0	0
435.25	402.28	3661.04	0	0
436.25	403.28	3678.76	0	0
437.25	404.28	3696.04	0	0
438.25	405.28	3714.04	0	0
439.25	406.28	3731.76	0	0
440.25	407.28	3749.04	0	0
441.25	408.28	3767.04	0	0
442.25	409.28	3784.76	0	0
443.25	410.28	3802.04	0	0
444.25	411.28	3820.04	0	0
445.25	412.28	3838.04	0	0
446.25	413.28	3856.04	0	0
447.25	414.28	3873.76	0	0
448.25	415.28	3891.04	0	0
449.25	416.28	3909.04	0	0
450.25	417.28	3927.04	0	0
451.25	418.28	3945.32	0	0
452.25	419.28	3964.04	0	0
453.25	420.28	3982.04	0	0
454.25	421.28	4000.04	0	0
455.25	422.28	4018.04	0	0
456.25	423.28	4036.32	0	0
457.25	424.28	4055.04	0	0
458.25	425.28	4073.32	0	0
459.25	426.28	4092.04	0	0
460.25	427.28	4110.32	0	0
461.25	428.28	4129.04	0	0
462.25	429.28	4147.32	0	0
463.25	430.28	4166.32	1	0.0533709064514752
464.25	431.28	4185.04	0	0
465.25	432.28	4203.32	0	0
466.25	433.28	4222.32	0	0
467.25	434.28	4241.32	0	0
468.25	435.28	4260.32	0	0
469.25	436.28	4279.32	0	0
470.25	437.28	4298.32	0	0
471.25	438.28	4317.32	0	0
472.25	439.28	4336.6	0	0
473.25	440.28	4356.32	0	0
473	440.03	4351.57	0	0
474	441.03	4370.6	0	0
475	442.03	4390.57	0	0
476	443.03	4409.6	0	0
477	444.03	4429.57	0	0
478	445.03	4448.6	0	0
479	446.03	4468.6	0	0
480	447.03	4488.6	0	0
481	448.03	4508.6	0	0
482	449.03	4528.6	0	0
483	450.03	4548.6	0	0
484	451.03	4568.6	0	0
485	452.03	4588.6	0	0
486	453.03	4608.6	0	0
487	454.03	4628.63	0	0
488	455.03	4649.6	0	0
489	456.03	4669.63	0	0
490	457.03	4690.63	0	0
491	458.03	4711.6	0	0
492	459.03	4731.63	0	0
493	460.03	4752.63	0	0
494	461.03	4773.63	0	0
495	462.03	4794.63	0	0
496	463.03	4815.66	0	0
497	464.03	4837.63	0	0
498	465.03	4858.63	0	0
499	466.03	4879.66	0	0
500	467.03	4901.63	0	0
501	468.03	4922.66	0	0
502	469.03	4944.66	0	0
503	470.03	4966.66	0	0
504	471.03	4988.66	0	0
505	472.03	5010.66	0	0
506	473.03	5032.66	0	0
507	474.03	5054.66	0	0
508	475.03	5076.69	0	0
509	476.03	5099.66	0	0
510	477.03	5121.69	0	0
511	478.03	5144.66	0	0
512	479.03	5166.69	0	0
513	480.03	5189.69	0	0
514	481.03	5212.69	0	0
515	482.03	5235.69	0	0
516	483.03	5258.69	0	0
517	484.03	5281.72	0	0
518	485.03	5305.69	0	0
519	486.03	5328.72	0	0
520	487.03	5352.72	0	0
521	488.03	5376.69	0	0
522	489.03	5399.72	0	0
523.52	490.55	5436.2	0	0
524.52	491.55	5460.75	0	0
525.52	492.55	5485.2	0	0
526.52	493.55	5509.2	0	0
527.52	494.55	5533.75	0	0
528.52	495.55	5558.2	0	0
529.52	496.55	5582.75	0	0
530.52	497.55	5607.75	0	0
531.52	498.55	5632.75	0	0
532.52	499.55	5657.75	0	0
533.52	500.55	5683.3	0	0
534.52	501.55	5708.75	0	0
535.52	502.55	5733.75	0	0
536.52	503.55	5759.3	0	0
537.52	504.55	5785.3	0	0
538.52	505.55	5811.3	0	0
539.52	506.55	5837.3	0	0
540.52	507.55	5863.3	0	0
541.52	508.55	5889.85	0	0
542.52	509.55	5916.3	0	0
543.52	510.55	5942.85	0	0
544.52	511.55	5969.3	0	0
545.52	512.55	5995.85	0	0
546.52	513.55	6022.85	0	0
547.52	514.55	6049.85	0	0
548.52	515.55	6077.4	0	0
549.52	516.55	6104.85	0	0
550.52	517.55	6132.4	0	0
551.52	518.55	6160.4	0	0
552.52	519.55	6187.85	0	0
553.52	520.55	6215.4	0	0
554.52	521.55	6243.95	0	0
555.52	522.55	6272.4	0	0
556.52	523.55	6300.4	0	0
557.52	524.55	6328.95	0	0
558.52	525.55	6357.95	0	0
559.52	526.55	6386.4	0	0
560.52	527.55	6414.95	0	0
561.52	528.55	6443.95	0	0
562.52	NA	NA	0	NA
563.52	NA	NA	0	NA
564.52	529.95	6485.5	0	0
565.52	530.95	6514.55	0	0
566.52	531.95	6543.55	0	0
567.52	532.95	6573.5	0	0
568.52	533.95	6603.5	0	0
569.52	534.95	6632.55	0	0
570.52	535.95	6662.5	0	0
571.52	536.95	6692.5	0	0
572.52	537.95	6723.45	0	0
574.12	539.55	6771.5	0	0
575.12	540.55	6802.05	0	0
576.12	541.55	6832.5	0	0
577.12	542.55	6863.05	0	0
578.12	543.55	6894.05	0	0
579.12	544.55	6925.05	0	0
580.12	545.55	6956.05	0	0
581.12	546.55	6987.05	0	0
582.12	547.55	7018.6	0	0
583.12	548.55	7050.05	0	0
584.12	549.55	7081.05	0	0
585.12	550.55	7112.6	0	0
586.12	551.55	7144.6	0	0
587.12	552.55	7176.6	0	0
588.12	553.55	7208.05	0	0
589.12	554.55	7239.6	0	0
590.12	555.55	7272.15	0	0
591.12	556.55	7304.6	0	0
592.12	557.55	7336.6	0	0
593.12	558.55	7368.6	0	0
594.12	559.55	7401.15	0	0
595.12	560.55	7434.15	0	0
596.12	561.55	7466.6	0	0
597.12	562.55	7499.15	0	0
598.12	563.55	7532.15	0	0
599.12	564.55	7565.15	0	0
600.12	565.55	7598.15	0	0
601.12	566.55	7631.15	0	0
602.12	567.55	7664.15	0	0
603.12	568.55	7697.15	0	0
604.12	569.55	7730.7	0	0
605.12	570.55	7764.15	0	0
606.12	571.55	7797.15	0	0
607.12	572.55	7830.7	0	0
608.12	573.55	7864.7	0	0
609.12	574.55	7898.15	0	0
610.12	575.55	7931.7	0	0
611.12	576.55	7965.7	0	0
612.12	577.55	7999.7	0	0
613.12	578.55	8033.7	0	0
614.12	579.55	8067.7	0	0
615.12	580.55	8101.7	0	0
616.12	581.55	8136.25	0	0
617.12	582.55	8170.7	0	0
618.12	583.55	8204.7	0	0
619.12	584.55	8239.25	0	0
620.12	585.55	8273.7	0	0
621.12	586.55	8308.25	0	0
622.12	587.55	8342.7	0	0
623.12	588.55	8377.25	0	0
626.5	591.93	8494.62	0	0
627.5	592.93	8529.55	0	0
628.5	593.93	8564.55	0	0
629.5	594.93	8599.55	0	0
630.5	595.93	8634.55	0	0
631.5	596.93	8669.55	0	0
632.5	597.93	8705.48	0	0
633.5	598.93	8740.55	0	0
634.5	599.93	8775.55	0	0
635.5	600.93	8810.55	0	0
636.5	601.93	8846.48	0	0
637.5	602.93	8881.55	0	0
638.5	603.93	8916.55	0	0
639.5	604.93	8952.48	0	0
640.5	605.93	8987.55	0	0
641.5	606.93	9023.48	0	0
642.5	607.93	9058.55	0	0
643.5	608.93	9093.55	0	0
644.5	609.93	9129.48	0	0
645.5	610.93	9164.55	0	0
646.5	611.93	9200.48	0	0
647.5	612.93	9235.55	0	0
648.5	613.93	9271.48	0	0
649.5	614.93	9306.55	0	0
650.5	615.93	9341.55	0	0
651.5	616.93	9377.48	0	0
652.5	617.93	9412.55	0	0
653.5	618.93	9447.55	0	0
654.5	619.93	9483.48	0	0
655.5	620.93	9518.55	0	0
656.5	621.93	9553.55	0	0
657.5	622.93	9588.55	0	0
658.5	623.93	9623.55	0	0
659.5	624.93	9658.55	0	0
660.5	625.93	9693.55	0	0
661.5	626.93	9728.55	0	0
662.5	627.93	9763.55	0	0
663.5	628.93	9798.55	0	0
664.5	629.93	9833.55	0	0
665.5	630.93	9867.62	0	0
666.5	631.93	9902.55	0	0
667.5	632.93	9936.62	0	0
668.5	633.93	9971.55	0	0
669.5	634.93	10005.62	0	0
670.5	635.93	10039.62	0	0
671.5	636.93	10073.62	0	0
672.5	637.93	10107.62	0	0
673.5	638.93	10141.62	0	0
674.5	639.93	10175.62	0	0
675.5	640.93	10209.62	0	0
674.27	639.7	10167.8	0	0
675.27	640.7	10201.8	0	0
676.27	641.7	10235.1	0	0
677.27	642.7	10268.8	0	0
678.27	643.7	10302.1	0	0
679.27	644.7	10335.1	1	0.0303076223670253
680.27	645.7	10368.1	0	0
681.27	646.7	10401.1	0	0
682.27	647.7	10433.4	0	0
683.27	648.7	10466.1	0	0
684.27	649.7	10498.4	0	0
685.27	650.7	10530.4	0	0
686.27	651.7	10562.4	0	0
687.27	652.7	10594.4	0	0
688.27	653.7	10625.7	0	0
689.27	654.7	10657.4	0	0
690.27	655.7	10688.7	0	0
691.27	656.7	10719	0	0
692.27	657.7	10749.7	0	0
693.27	658.7	10780.7	0	0
694.27	659.7	10811	0	0
695.27	660.7	10841	0	0
696.27	661.7	10870.3	0	0
697.27	662.7	10900	0	0
698.27	663.7	10929.3	0	0
699.27	664.7	10958.3	0	0
700.27	665.7	10987.3	0	0
701.27	666.7	11015.6	0	0
702.27	667.7	11043.6	0	0
703.27	668.7	11071.6	0	0
704.27	669.7	11098.9	0	0
705.27	670.7	11125.9	0	0
706.27	671.7	11152.9	0	0
707.27	672.7	11179.9	0	0
708.27	673.7	11206.2	0	0
709.27	674.7	11232.2	0	0
710.27	675.7	11258.2	0	0
711.27	676.7	11283.5	0	0
712.27	677.7	11308.5	0	0
713.27	678.7	11332.8	0	0
714.27	679.7	11357.5	0	0
715.27	680.7	11381.8	0	0
716.27	681.7	11405.1	0	0
717.27	682.7	11428.8	0	0
718.27	683.7	11452.1	0	0
719.27	684.7	11475.1	0	0
720.27	685.7	11497.4	0	0
721.27	686.7	11519.4	0	0
722.27	687.7	11541.4	0	0
723.27	688.7	11563.4	0	0
724.19	689.62	11583.02	0	0
725.19	690.62	11604.02	0	0
726.19	691.62	11625.02	0	0
727.19	692.62	11645.4	0	0
728.19	693.62	11665.4	0	0
729.19	694.62	11685.4	0	0
730.19	695.62	11705.4	0	0
731.19	696.62	11724.78	0	0
732.19	697.62	11743.78	0	0
733.19	698.62	11762.78	0	0
734.19	699.62	11781.16	0	0
735.19	700.62	11799.16	0	0
736.19	701.62	11817.16	0	0
737.19	702.62	11835.16	0	0
738.19	703.62	11853.16	0	0
739.19	704.62	11870.54	0	0
740.19	705.62	11887.54	0	0
741.19	706.62	11904.54	0	0
742.19	707.62	11921.54	0	0
743.19	708.62	11937.92	0	0
744.19	709.62	11953.92	1	0.06207401705794
745.19	710.62	11970.54	0	0
746.19	711.62	11986.3	0	0
747.19	712.62	12001.92	0	0
748.19	713.62	12017.3	0	0
749.19	714.62	12032.92	0	0
750.19	715.62	12048.3	0	0
751.19	716.62	12063.3	0	0
752.19	717.62	12077.68	0	0
753.19	718.62	12092.3	0	0
754.19	719.62	12106.68	0	0
755.19	720.62	12120.68	0	0
756.19	721.62	12135.3	0	0
757.19	722.62	12149.06	0	0
758.19	723.62	12162.68	0	0
759.19	724.62	12176.68	0	0
760.19	725.62	12190.06	0	0
761.19	726.62	12203.68	0	0
762.19	727.62	12217.06	0	0
763.19	728.62	12230.06	0	0
764.19	729.62	12243.06	0	0
765.19	730.62	12256.06	0	0
766.19	731.62	12268.44	0	0
767.19	732.62	12281.06	0	0
768.19	733.62	12294.06	0	0
769.19	734.62	12306.44	0	0
770.19	735.62	12318.44	0	0
771.19	736.62	12330.44	0	0
772.19	737.62	12343.06	0	0
773.19	738.62	12355.44	0	0
776.06	741.49	12388.88	0	0
777.06	742.49	12400.88	0	0
778.06	743.49	12412.88	0	0
779.06	744.49	12424.39	0	0
780.06	745.49	12435.88	0	0
781.06	746.49	12447.39	0	0
782.06	747.49	12458.88	0	0
783.06	748.49	12470.39	0	0
784.06	749.49	12481.88	0	0
785.06	750.49	12493.39	0	0
786.06	751.49	12504.88	0	0
787.06	752.49	12516.39	0	0
788.06	753.49	12527.39	0	0
789.06	754.49	12538.39	0	0
790.06	755.49	12549.88	0	0
791.06	756.49	12561.39	0	0
792.06	757.49	12572.39	0	0
793.06	758.49	12583.39	0	0
794.06	759.49	12594.39	0	0
795.06	760.49	12605.39	0	0
796.06	761.49	12616.88	0	0
797.06	762.49	12628.39	0	0
798.06	763.49	12639.39	0	0
799.06	764.49	12650.39	0	0
800.06	765.49	12661.39	0	0
801.06	766.49	12672.39	0	0
802.06	767.49	12683.39	0	0
803.06	768.49	12693.9	0	0
804.06	769.49	12704.39	0	0
805.06	770.49	12715.39	0	0
806.06	771.49	12726.39	0	0
807.06	772.49	12737.39	0	0
808.06	773.49	12748.39	0	0
809.06	774.49	12758.9	0	0
810.06	775.49	12769.39	0	0
811.06	776.49	12780.39	0	0
812.06	777.49	12791.39	0	0
813.06	778.49	12801.9	0	0
814.06	779.49	12812.39	0	0
815.06	780.49	12822.9	0	0
816.06	781.49	12833.39	0	0
817.06	782.49	12844.39	1	0.0946055892982157
818.06	783.49	12854.9	0	0
819.06	784.49	12865.39	0	0
820.06	785.49	12875.9	0	0
821.06	786.49	12886.39	0	0
822.06	787.49	12896.9	0	0
823.06	788.49	12907.39	0	0
824.06	789.49	12917.9	0	0
825.06	790.49	12928.39	0	0
824.33	789.76	12920.6	0	0
825.33	790.76	12931.36	0	0
826.33	791.76	12941.6	0	0
827.33	792.76	12951.6	0	0
828.33	793.76	12962.36	0	0
829.33	794.76	12972.6	0	0
830.33	795.76	12982.6	0	0
831.33	796.76	12993.36	0	0
832.33	797.76	13003.6	0	0
833.33	798.76	13013.6	0	0
834.33	799.76	13023.6	0	0
835.33	800.76	13034.36	0	0
836.33	801.76	13044.6	0	0
837.33	802.76	13054.6	0	0
838.33	803.76	13064.6	0	0
839.33	804.76	13074.6	0	0
840.33	805.76	13084.6	0	0
841.33	806.76	13095.36	0	0
842.33	807.76	13105.6	0	0
843.33	808.76	13115.6	0	0
844.33	809.76	13125.6	0	0
845.33	810.76	13135.6	0	0
846.33	811.76	13145.6	0	0
847.33	812.76	13155.6	0	0
848.33	813.76	13165.6	0	0
849.33	814.76	13175.6	0	0
850.33	815.76	13185.6	0	0
851.33	816.76	13195.6	0	0
852.33	817.76	13205.6	0	0
853.33	818.76	13215.6	0	0
854.33	819.76	13224.84	0	0
855.33	820.76	13234.6	0	0
856.33	821.76	13244.6	0	0
857.33	822.76	13254.6	0	0
858.33	823.76	13264.6	0	0
859.33	824.76	13274.6	0	0
860.33	825.76	13284.6	0	0
861.33	826.76	13293.84	0	0
862.33	827.76	13303.6	0	0
863.33	828.76	13313.6	0	0
864.33	829.76	13323.6	0	0
865.33	830.76	13332.84	0	0
866.33	831.76	13342.6	0	0
867.33	832.76	13352.6	0	0
868.33	833.76	13362.6	1	0.103173620568693
869.33	834.76	13371.84	1	0.103361309794518
870.33	835.76	13381.6	3	0.310481867858917
871.33	836.76	13391.6	3	0.310803530728109
872.33	837.76	13400.84	0	0
873.33	838.76	13410.6	0	0
876.67	842.1	13442.9	0	0
877.67	843.1	13452	0	0
878.67	844.1	13461.9	1	0.104504127913053
879.67	845.1	13471	0	0
880.67	846.1	13481	2	0.209446015289559
881.67	847.1	13490.9	0	0
882.67	848.1	13500	0	0
883.67	849.1	13509.9	0	0
884.67	850.1	13519	0	0
885.67	851.1	13528.9	0	0
886.67	852.1	13538	0	0
887.67	853.1	13547.9	0	0
888.67	854.1	13557	0	0
889.67	855.1	13566.9	0	0
890.67	856.1	13575.9	0	0
891.67	857.1	13585	0	0
892.67	858.1	13594.9	0	0
893.67	859.1	13604	0	0
894.67	860.1	13613.9	0	0
895.67	861.1	13623	0	0
896.67	862.1	13632.9	1	0.106382978723404
897.67	863.1	13641.9	0	0
898.67	864.1	13651	0	0
899.67	865.1	13660.9	0	0
900.67	866.1	13670	0	0
901.67	867.1	13679.9	0	0
902.67	868.1	13688.9	0	0
903.67	869.1	13698	0	0
904.67	870.1	13707.9	0	0
905.67	871.1	13716.9	0	0
906.67	872.1	13726	0	0
907.67	873.1	13735.9	0	0
908.67	874.1	13744.9	1	0.107296137339056
909.67	875.1	13754	0	0
910.67	876.1	13763.9	0	0
911.67	877.1	13772.9	0	0
912.67	878.1	13782	0	0
913.67	879.1	13791.9	0	0
914.67	880.1	13800.9	0	0
915.67	881.1	13809.9	0	0
916.67	882.1	13819	0	0
917.67	883.1	13828.9	0	0
918.67	884.1	13837.9	0	0
919.67	885.1	13847	1	0.107874865156419
920.67	886.1	13856.9	0	0
921.67	887.1	13865.9	0	0
922.67	888.1	13874.9	0	0
923.67	889.1	13884	0	0
924.67	890.1	13893.9	0	0
925.67	891.1	13902.9	0	0
924.81	890.24	13895.16	0	0
925.81	891.24	13904.16	0	0
926.81	892.24	13913.16	0	0
927.81	893.24	13922.4	0	0
928.81	894.24	13932.16	1	0.108108108108108
929.81	895.24	13941.16	0	0
930.81	896.24	13950.16	0	0
931.81	897.24	13959.4	0	0
932.81	898.24	13969.16	0	0
933.81	899.24	13978.16	0	0
934.81	900.24	13987.16	0	0
935.81	901.24	13996.4	0	0
936.81	902.24	14006.16	0	0
937.81	903.24	14015.16	0	0
938.81	904.24	14024.16	0	0
939.81	905.24	14033.4	0	0
940.81	906.24	14043.16	0	0
941.81	907.24	14052.16	0	0
942.81	908.24	14061.16	1	0.108225108225108
943.81	909.24	14070.16	0	0
944.81	910.24	14079.4	0	0
945.81	911.24	14089.16	0	0
946.81	912.24	14098.16	0	0
947.81	913.24	14107.16	0	0
948.81	914.24	14116.4	0	0
949.81	915.24	14126.16	0	0
950.81	916.24	14135.16	0	0
951.81	917.24	14144.16	0	0
952.81	918.24	14153.4	0	0
953.81	919.24	14163.16	0	0
954.81	920.24	14172.16	1	0.108225108225108
955.81	921.24	14181.16	1	0.108225108225108
956.81	922.24	14190.4	0	0
957.81	923.24	14200.16	2	0.216450216450216
958.81	924.24	14209.16	0	0
959.81	925.24	14218.16	0	0
960.81	926.24	14227.4	2	0.216450216450216
961.81	927.24	14237.16	0	0
962.81	928.24	14246.16	0	0
963.81	929.24	14255.16	1	0.108225108225108
964.81	930.24	14264.16	0	0
965.81	931.24	14273.4	0	0
966.81	932.24	14283.16	1	0.108225108225108
967.81	933.24	14292.16	0	0
968.81	934.24	14301.16	1	0.108225108225108
969.81	935.24	14310.4	3	0.324675324675325
970.81	936.24	14320.16	0	0
971.81	937.24	14329.16	0	0
972.81	938.24	14338.16	0	0
973.81	939.24	14347.4	3	0.324675324675325
969.5	934.93	14307.37	2	0.216450216450216
970.5	935.93	14317.3	0	0
971.5	936.93	14326.37	0	0
972.5	937.93	14335.37	0	0
973.5	938.93	14344.37	0	0
974.5	939.93	14354.3	0	0
975.5	940.93	14363.37	0	0
976.5	941.93	14372.37	0	0
977.5	942.93	14381.37	2	0.216450216450216
978.5	943.93	14391.3	0	0
979.5	944.93	14400.37	2	0.216450216450216
980.5	945.93	14409.37	0	0
981.5	946.93	14418.37	0	0
982.5	947.93	14428.3	0	0
983.5	948.93	14437.37	0	0
984.5	949.93	14446.37	0	0
985.5	950.93	14455.37	7	0.757575757575758
986.5	951.93	14465.3	0	0
987.5	952.93	14474.37	1	0.108225108225108
988.5	953.93	14483.37	0	0
989.5	954.93	14492.37	1	0.108225108225108
990.5	955.93	14501.37	1	0.108225108225108
991.5	956.93	14511.3	1	0.108225108225108
992.5	957.93	14520.37	1	0.108225108225108
993.5	958.93	14529.37	0	0
994.5	959.93	14538.37	0	0
995.5	960.93	14548.3	0	0
996.5	961.93	14557.37	0	0
997.5	962.93	14566.37	0	0
998.5	963.93	14575.37	0	0
999.5	964.93	14585.3	0	0
1000.5	965.93	14594.37	0	0
1001.5	966.93	14709.5801104972	1	0.0209016986287114
1002.5	967.93	14832.7845303868	1	0.0147395759907662
1003.5	968.93	14955.9889502763	0	0
1004.5	969.93	15079.1933701658	0	0
1005.5	970.93	15202.3977900553	0	0
1006.5	971.93	15333	0	0
1007.5	972.93	15436.5	0	0
1008.5	973.93	15540	0	0
1009.5	974.93	15678	0	0
1010.5	975.93	15816	0	0
1011.5	976.93	15953.5	0	0
1012.5	977.93	16091	0	0
1013.5	978.93	16229	0	0
1014.5	979.93	16367	0	0
1015.5	980.93	16505	0	0
1016.5	981.93	16643	0	0
1017.5	982.93	16780.5	0	0
1018.5	983.93	16918	0	0
1023.55	988.98	17614.9	0	0
1024.55	989.98	17752.35	0	0
1025.55	990.98	17889.9	0	0
1026.55	991.98	18027.9	0	0
1027.55	992.98	18165.9	0	0
1028.55	993.98	18303.9	0	0
1029.55	994.98	18441.9	0	0
1030.55	995.98	18579.35	0	0
1031.55	996.98	18716.9	0	0
1032.55	997.98	18854.9	0	0
1033.55	998.98	18992.9	0	0
1034.55	999.98	19130.9	0	0
1035.55	1000.98	19268.9	0	0
1036.55	1001.98	19406.9	0	0
1037.55	1002.98	19544.35	0	0
1038.55	1003.98	19681.9	0	0
1039.55	1004.98	19819.9	0	0
1040.55	1005.98	19957.9	0	0
1041.55	1006.98	20095.9	0	0
1042.55	1007.98	20233.9	0	0
1043.55	1008.98	20371.35	0	0
1044.55	1009.98	20508.9	0	0
1045.55	1010.98	20646.9	0	0
1046.55	1011.98	20784.9	0	0
1047.55	1012.98	20922.9	0	0
1048.55	1013.98	21060.9	0	0
1049.55	1014.98	21198.9	0	0
1050.55	1015.98	21336.35	0	0
1051.55	1016.98	21473.9	0	0
1052.55	1017.98	21611.9	0	0
1053.55	1018.98	21749.9	0	0
1054.55	1019.98	21887.9	0	0
1055.55	1020.98	22025.9	0	0
1056.55	1021.98	22163.35	0	0
1057.55	1022.98	22300.9	0	0
1058.55	1023.98	22438.9	0	0
1059.55	1024.98	22576.9	0	0
1060.55	1025.98	22714.9	0	0
1061.55	1026.98	22852.9	0	0
1062.55	1027.98	22990.9	0	0
1063.55	1028.98	23128.35	0	0
1064.55	1029.98	23265.9	0	0
1065.55	1030.98	23403.9	0	0
1066.55	1031.98	23541.9	0	0
1067.55	1032.98	23679.9	0	0
1068.55	1033.98	23776.1	0	0
1069.55	1034.98	23879.9	0	0
1070.55	1035.98	24017.35	0	0
1071.55	1036.98	24154.9	0	0
1072.55	1037.98	24292.9	0	0
1073.55	1038.98	24430.9	0	0
