# Supplementary material for: Past environmental changes affected lemur population dynamics prior to human impact in Madagascar
Source: Commun Biol. 2021 Sep 15;4:1084. doi: 10.1038/s42003-021-02620-1 (PMC8443640; doi:10.1038/s42003-021-02620-1)
Supplement: Supplementary file 5 — Supplementary Data 3 [file 42003_2021_2620_MOESM5_ESM.txt]

Depth 1 [cm]	Depth 2 [cm]	Age [cal BP]	Mean [�m]	Sand [%]	Silt [%]	Clay [%]
247.51	247.51	784.2	15.56780023	7.285500407	89.52894811	3.185551482
252.51	252.51	884.2	15.27438466	8.504904815	87.99443202	3.500663163
257.51	257.51	984.2	13.81740762	5.522818426	90.72114484	3.756036734
262.51	262.51	1083.2	14.62000379	7.946122918	88.09273037	3.961146713
267.51	267.51	1183.2	15.61081611	8.465338194	87.92328786	3.611373945
272.51	272.51	1282.2	14.49699568	7.359826519	88.54094649	4.099226995
277.51	277.51	1381.2	13.91320531	8.565940489	86.42303991	5.011019605
282.51	282.51	1479.2	14.17647381	10.52903262	84.34602562	5.124941759
287.51	287.51	1577.2	13.34124953	5.6922543	89.63421844	4.673527256
292.51	292.51	1674.69	13.42995629	7.160588192	87.62732981	5.212081995
300.78	300.78	1835.6	11.79997036	6.497172985	87.13877342	6.364053596
305.78	305.78	1931.82	10.3228487	1.108963029	91.8439899	7.047047074
310.78	310.78	2026.82	13.04073455	8.42862717	85.80483246	5.76654037
315.78	315.78	2121.82	13.18572557	9.263061403	84.4774282	6.259510402
320.78	320.78	2216.82	9.656313806	3.74747312	87.47197785	8.780549028
325.78	325.78	2310.04	11.55722124	4.135495279	89.20373292	6.6607718
330.78	330.78	2403.04	12.98409248	8.532764455	84.95345953	6.513776016
335.78	NA	NA	43.30975962	39.90882479	55.69425159	4.39692362
340.78	NA	NA	43.86628472	41.44744166	54.42335185	4.129206489
345.78	NA	NA	38.92580909	39.0409969	57.35916613	3.599836972
347.61	NA	NA	55.89123236	47.77034761	49.06562805	3.164024347
351.61	NA	NA	41.44797142	39.417714	56.3667315	4.215554502
356.61	NA	NA	39.99019541	38.82724767	57.05206051	4.12069182
361.61	NA	NA	37.06314527	37.47428649	57.72657757	4.799135935
366.61	NA	NA	13.65538518	9.461500368	85.22560032	5.312899312
371.61	338.64	2547.52	12.29455655	9.632442424	83.90515904	6.462398534
376.61	343.64	2638.52	8.575590812	0.66922621	89.16365668	10.16711711
381.61	348.64	2728.52	14.15749899	11.38199774	83.27439469	5.343607561
386.61	353.64	2816.88	16.02894371	11.30858417	84.62809679	4.063319035
391.61	358.64	2904.88	12.16709696	4.28341724	90.5794952	5.13708756
396.46	363.49	2989.82	14.89326966	10.47144773	84.83245287	4.696099395
401.46	368.49	3076.82	10.46163903	5.403415364	87.07491308	7.52167156
406.46	373.49	3163.33	11.82711909	7.017295514	86.08044903	6.90225546
411.46	378.49	3249.33	14.27243334	12.06101051	82.39732517	5.541664312
416.46	383.49	3335.33	7.185666589	0.109820713	87.22227471	12.66790458
421.46	388.49	3421.82	5.962623844	0.001034186	82.5004083	17.49855751
426.46	393.49	3508.33	12.54739961	9.017843299	84.28907636	6.693080336
431.46	398.49	3595.33	7.905595137	3.994646869	82.47274919	13.53260394
436.46	403.49	3682.33	12.57577285	10.4205396	82.30625495	7.273205451
441.46	408.49	3770.82	8.296316077	3.826693499	83.494042	12.6792645
446.89	413.92	3867.56	11.13255227	7.643078215	84.22522188	8.13169991
451.89	418.92	3957.48	8.264657644	5.345151829	82.23940947	12.4154387
456.89	423.92	4048.48	12.69135262	7.706556756	86.25740666	6.036036586
461.89	428.92	4140.56	12.650752	5.240228742	89.2332308	5.52654046
466.89	433.92	4234.48	11.25344266	8.671121791	83.67507731	7.653800903
471.89	438.92	4329.48	7.824570361	3.3024661	84.77244416	11.92508974
476.89	443.92	4427.4	8.306792185	0.006429105	91.48130813	8.512262762
481.89	448.92	4526.4	14.10913267	11.73458034	82.54469974	5.72071992
486.89	453.92	4626.4	7.655147587	0.80988286	85.12870936	14.06140778
491.89	458.92	4729.4	14.50118409	11.87685799	82.50634868	5.616793331
499.19	466.22	4883.84	11.45281317	10.11042911	81.28083907	8.608731817
504.19	471.22	4992.84	9.584055497	3.58834803	87.68024335	8.731408617
509.19	476.22	5103.84	9.506792005	1.694050678	89.85634112	8.449608197
514.19	481.22	5217.06	8.654354943	6.032522652	83.01390881	10.95356854
519.19	486.22	5333.28	7.468725478	0.165719005	88.11958331	11.71469769
524.19	491.22	5452.5	8.207479018	2.881906857	86.58109893	10.53699422
529.19	496.22	5574.5	6.2372801	0.084757438	85.29418834	14.62105422
534.19	501.22	5700.5	6.695603614	0.652745723	85.53743289	13.80982139
539.19	506.22	5828.72	6.844224016	0.12593003	87.63535081	12.23871916
544.19	511.22	5960.72	6.566922105	0.521592391	85.3118597	14.1665479
549.57	516.6	6106.2	6.216960445	0.002427739	84.2200537	15.77751856
554.57	521.6	6245.4	7.356980646	0.980496011	87.42413127	11.59537272
559.57	526.6	6387.8	7.264833473	1.683453336	85.46773041	12.84881625
564.57	530	6487	7.105359438	0.158990719	86.66999702	13.17101226
569.57	535	6634	5.914002199	0.002151077	84.53630807	15.46154085
574.57	540	6785	6.057185019	0.442974246	81.27949873	18.27752702
579.57	545	6939	5.528916169	0.167642925	80.53306652	19.29929056
584.57	550	7095	6.38623791	0.174365118	84.2060441	15.61959078
589.57	555	7254	7.591590341	0.580236658	86.73639818	12.68336516
594.57	560	7416	5.913145075	0.001410375	82.94103397	17.05755565
601.86	567.29	7655.57	6.086763047	0.024950382	83.48437545	16.49067417
606.86	572.29	7821.86	5.418956801	0.001954328	79.96245628	20.03558939
611.86	577.29	7990.86	9.053649452	5.051693199	83.15821554	11.79009126
616.86	582.29	8161.86	5.448482368	0.001680521	80.85400353	19.14431595
621.86	587.29	8333.86	6.670751304	0.915160548	83.80587169	15.27896776
626.86	592.29	8507.15	6.192344137	0.218558394	83.89361823	15.88782337
631.86	597.29	8682.44	5.702356962	0.277045529	81.78713783	17.93581664
636.86	602.29	8859.15	5.249935698	0	80.33865099	19.66134901
641.86	607.29	9036.15	5.53154624	0.002648036	80.85964638	19.13770559
646.86	612.29	9213.15	12.29788226	8.682156647	84.2132146	7.104628756
650.82	616.25	9353	7.892182152	5.246236415	81.94630071	12.80746288
655.82	621.25	9529.75	9.221172747	5.044741878	85.69992962	9.255328499
660.82	626.25	9704.75	6.946928151	0.867050209	86.41470761	12.71824218
665.82	631.25	9878.75	8.49827648	3.072718149	86.39846394	10.52881791
670.82	636.25	10050.5	16.49537761	12.98252538	82.66490244	4.352572181
675.82	641.25	10220.25	15.39043293	9.839930457	85.83491972	4.32514982
680.82	646.25	10386.25	13.78006527	8.507758429	86.13354782	5.358693748
685.82	651.25	10548	9.934652671	5.775715268	85.71920087	8.50508386
690.82	656.25	10705.5	10.07692265	6.331254669	85.64725717	8.02148816
695.82	661.25	10857.25	11.51152435	5.07680001	88.75432976	6.168870226
701.33	666.76	11017.28	15.08107686	10.73643722	84.74850348	4.515059304
706.33	671.76	11154.52	14.73631334	19.02723287	72.87029167	8.102475453
711.33	676.76	11285	6.135195617	0.023366614	84.63675326	15.33988013
716.33	681.76	11406.48	15.45351775	11.5080974	83.96837137	4.523531222
721.33	686.76	11520.72	9.568704557	5.127657576	86.47849226	8.393850164
726.33	691.76	11627.96	8.980475058	2.382751878	89.29908953	8.318158587
731.33	696.76	11727.44	11.37283393	7.215450827	85.91570385	6.868845326
736.33	701.76	11819.68	9.560525653	2.66568565	89.50953467	7.824779682
741.33	706.76	11906.92	7.37385617	1.095862503	87.12845793	11.77567957
746.33	711.76	11988.4	8.475575437	1.338076942	89.84502464	8.816898416
751.69	717.12	12070.68	7.833037423	0.009163933	88.8257034	11.16513266
756.69	722.12	12142.56	6.471255036	0.001598895	85.16496262	14.83343849
761.69	727.12	12210.56	9.467753734	4.7139645	87.11277644	8.173259059
766.69	732.12	12274.56	9.13915236	0.006823794	92.43063328	7.562542927
771.69	737.12	12336.56	18.08051278	9.489855295	87.39956668	3.110578028
776.69	742.12	12396.44	14.63936998	6.486015487	89.24609187	4.267892641
781.69	747.12	12454.44	18.94970718	10.3935923	86.40849797	3.197909729
786.69	752.12	12512.32	19.66049574	16.28654768	80.23477838	3.478673935
791.69	757.12	12568.32	23.26409455	21.57723461	74.79205173	3.630713659
796.69	762.12	12624.32	20.14956117	13.60407809	83.45519956	2.940722358
799.02	764.45	12649.95	15.73838469	11.18132069	83.98661687	4.832062439
804.02	769.45	12703.95	15.97551947	9.817697434	85.02141047	5.160892092
809.02	774.45	12758.5	17.75848332	15.73392094	79.7206133	4.545465757
814.02	779.45	12811.95	20.27252117	17.21719522	79.56630184	3.216502943
819.02	784.45	12864.95	16.54337184	10.80038973	85.46289528	3.736714993
824.02	789.45	12917.5	15.05213622	8.400245845	87.48849755	4.111256609
829.02	794.45	12969.5	7.961202623	1.298531472	88.17945836	10.52201017
834.02	799.45	13020.5	8.463389714	3.213856969	85.46185491	11.32428812
839.02	804.45	13071.5	8.734610881	0.439428747	91.56301353	7.997557726
844.02	809.45	13122.5	9.408421469	0.017422969	92.93643127	7.046145765
849.32	814.75	13175.5	9.884030456	4.273340515	86.08710271	9.639556773
854.32	819.75	13224.75	12.60879705	1.447782536	91.89758301	6.654634458
859.32	824.75	13274.5	13.41978658	6.042754372	88.59215963	5.365086001
864.32	829.75	13323.5	12.83264026	3.363124051	90.63554832	6.00132763
869.32	834.75	13371.75	13.1878197	6.20707399	86.58728669	7.205639322
874.32	839.75	13419.75	13.57898245	2.982077672	90.93907843	6.078843901
879.32	844.75	13467.75	9.557899628	0.748538055	91.88175182	7.369710123
884.32	849.75	13515.75	10.47236765	0.025090327	94.05186296	5.923046709
889.32	854.75	13563.5	11.06577985	2.133895083	91.4602882	6.405816714
894.32	859.75	13610.5	10.9018221	0.006998159	93.39527159	6.597730251
907.17	872.6	13731	11.45010504	3.864281822	89.47603384	6.659684337
912.17	877.6	13777.4	12.38538175	3.929051708	88.88150514	7.189443153
917.17	882.6	13824	11.88527782	0.097333511	93.94977831	5.952888184
922.17	887.6	13870.4	14.56778196	4.295396329	90.41451646	5.290087215
927.17	892.6	13916.4	14.84414803	4.184855446	90.51225777	5.302886786
932.17	897.6	13963	16.81384309	4.644131041	90.41828751	4.937581448
937.17	902.6	14009.4	17.25282487	4.900495983	90.62565187	4.473852152
942.17	907.6	14055.4	16.47425129	4.862963502	90.0667915	5.070244993
947.17	912.6	14101.4	18.02025102	6.037806506	89.43665488	4.525538611
952.17	917.6	14147.4	19.35102381	7.670244663	88.35133473	3.978420602
956.93	922.36	14191.6	15.9893983	3.586647993	92.59779192	3.815560084
961.93	927.36	14238.24	14.30815758	0.005239944	95.72739141	4.267368643
966.93	932.36	14284.24	15.11275185	3.277697728	92.47132138	4.250980889
971.93	937.36	14330.24	15.85008734	2.547502191	93.36734154	4.085156266
976.93	942.36	14376.24	14.47294287	0.06664983	95.62506561	4.308284558
981.93	947.36	14422.6	16.78628148	3.526296584	92.40190831	4.07179511
991.93	957.36	14515.24	16.80298952	2.422800351	93.62099338	3.956206265
996.93	962.36	14561.24	16.2465094	5.792913464	90.08513663	4.12194991
999.46	964.89	14584.9	15.18512468	6.258343475	88.91049942	4.831157106
999.46	964.89	14584.9	12.3003879	5.238529041	89.49556073	5.265910232
1004.46	969.89	15074.2651933702	9.287637675	4.189909908	85.10864798	10.70144211
1009.46	974.89	15672.48	10.29134484	8.85274124	80.21330603	10.93395273
1014.46	979.89	16361.48	9.503673321	6.151671934	81.81420427	12.0341238
1019.46	984.89	17050.48	6.003446861	0.001243897	81.91241333	18.08634277
1024.46	989.89	17740.02	5.656139984	0.000863324	82.18021301	17.81892367
1029.46	994.89	18429.48	6.835405915	0.837150221	84.06858163	15.09426814
1034.46	999.89	19118.48	6.787146753	0.147376258	83.81493316	16.03769058
1039.46	1004.89	19807.48	5.352527586	0	79.88055045	20.11944955
1044.46	1009.89	20496.48	14.64218311	2.892549291	91.81888768	5.288563033
