# Supplementary material for: Past environmental changes affected lemur population dynamics prior to human impact in Madagascar
Source: Commun Biol. 2021 Sep 15;4:1084. doi: 10.1038/s42003-021-02620-1 (PMC8443640; doi:10.1038/s42003-021-02620-1)
Supplement: Supplementary file 6 — Supplementary Data 4 [file 42003_2021_2620_MOESM6_ESM.txt]

Depth 1 [cm]	Depth 2 [cm]	Age [cal BP]	validity	MSE	Si/inc	K/inc	Ca/inc	Ti/inc	Mn/inc	Fe/inc	Ni/inc	Sr/inc	inc/coh	Axis-1	Axis-2	Axis-3
0.5	0.5	NA	1	1.34	0	0.000416017	0.001268851	0.002901716	0	0.038096724	0.003317733	0	6.659509627	NA	NA	NA
0.7	0.7	NA	1	1.36	0	0.000232279	0.001252285	0.004342601	0	0.040497278	0.003847746	0	6.853948917	NA	NA	NA
0.9	0.9	NA	1	1.42	0.000337128	0.000495776	0.001427835	0.002131837	0	0.021943045	0.00352001	0	6.823545332	NA	NA	NA
1.1	1.1	NA	1	1.41	0	0.000614709	0.001481347	0.001098414	0	0.010570974	0.003315396	0	6.678826222	NA	NA	NA
1.3	1.3	NA	1	1.49	0	0.000471754	0.000894366	0.001464402	0	0.012570272	0.003410386	0.000884538	6.805886288	NA	NA	NA
1.5	1.5	NA	1	1.37	0.0002644	0.000274569	0.000752522	0.000711845	9.15E-05	0.010647169	0.003955825	0	6.724748684	NA	NA	NA
1.7	1.7	NA	1	1.43	0	0.000364772	0.0006759	0.000461329	0	0.009677177	0.003980302	0	6.784757607	NA	NA	NA
1.9	1.9	NA	1	1.4	0	0.000275205	0.000508071	0.000984387	0	0.012119608	0.003524742	0.001746494	6.702255959	NA	NA	NA
2.1	2.1	NA	1	1.53	0.000152311	0.000416316	0.000649858	0.001990191	9.14E-05	0.022288111	0.004447468	0	6.720554115	NA	NA	NA
2.3	2.3	NA	1	1.68	0	0.000282389	0.000554693	0.002249027	0	0.034390947	0.003459265	0	6.873760832	NA	NA	NA
2.5	2.5	NA	1	1.2	0	0.000284055	0.000832574	0.001919818	0	0.02186242	0.003614352	0	6.890261186	NA	NA	NA
2.7	2.7	NA	1	1.25	0	0.000530868	0.000714258	0.002191035	8.69E-05	0.024294429	0.00352303	0.000743215	6.74593046	NA	NA	NA
2.9	2.9	NA	1	1.24	0	0.000240611	0.000701783	0.002646723	0	0.024722796	0.003408658	0.000661681	6.710124453	NA	NA	NA
3.1	3.1	NA	1	1.33	0	0.000234117	0.000760879	0.001668081	0	0.018602519	0.003033762	0	6.901838013	NA	NA	NA
3.3	3.3	NA	1	1.39	0	0.000591868	0.0006396	0.001804244	0	0.011598713	0.003646674	0.000114555	6.85063109	NA	NA	NA
3.5	3.5	NA	1	1.34	0.000232361	0.00043684	0.000594845	0.001514997	0	0.01225939	0.003708489	0.000659906	6.794076787	NA	NA	NA
3.7	3.7	NA	1	1.41	0	0.000496576	0.000496576	0.000888108	0	0.01203243	0.003504684	0	6.994189153	NA	NA	NA
3.9	3.9	NA	1	1.43	0	0.000298746	0.000742047	0.001272081	0	0.012238958	0.003392215	0	6.782156863	NA	NA	NA
4.1	4.1	NA	1	1.36	0	0.000399958	0.000523755	0.000818962	0	0.009722791	0.003809125	0.000228547	6.83131668	NA	NA	NA
4.3	4.3	NA	1	1.22	0	0.00037746	0.000953582	0.000635722	0	0.004291121	0.0036256	0	6.673715612	NA	NA	NA
4.5	4.5	NA	1	1.33	0	0.000545978	0.000671972	0.00097646	0	0.005438777	0.003811344	0.001018458	6.795718873	NA	NA	NA
4.7	4.7	NA	1	1.42	0.000362342	0.000852569	0.000756655	0.001396082	0.000138543	0.018617985	0.00354882	0.001438711	6.622953134	NA	NA	NA
4.9	4.9	NA	1	1.42	3.97E-05	0.00070475	0.00123083	0.006372525	0.000109187	0.054255794	0.004556057	0.000714676	6.872100955	NA	NA	NA
5.1	5.1	NA	1	1.49	0.000213846	0.001642722	0.002080134	0.007999767	7.78E-05	0.066787846	0.003839499	0.000349929	6.815820856	NA	NA	NA
5.3	5.3	NA	1	1.17	0.0003152	0.001388848	0.002738296	0.00660934	0.0001773	0.054864415	0.003506595	0	6.890389575	NA	NA	NA
5.5	5.5	NA	1	1.31	6.93E-05	0.000713125	0.000851789	0.003704291	0	0.025731944	0.003644864	0	6.743971679	NA	NA	NA
5.7	5.7	NA	1	1.17	0	0.000286352	0.000533207	0.002320438	0	0.011473823	0.0031005	0	6.736330983	NA	NA	NA
5.9	5.9	NA	1	1.4	0.000259047	0.000378607	0.000528057	0.00098637	0	0.009953372	0.004164674	0.000528057	6.689416156	NA	NA	NA
6.1	6.1	NA	1	1.35	9.14E-05	0.000152408	0.000629953	0.00227596	0	0.018268645	0.003993091	0	6.594746717	NA	NA	NA
6.3	6.3	NA	1	1.36	0	0.000263986	0.000588892	0.001665144	0	0.012651031	0.003249061	0	6.481737414	NA	NA	NA
6.5	6.5	NA	1	1.32	0	0.000230806	0.000832907	0.005178071	0	0.034279636	0.003873519	0.00012042	7.048450983	NA	NA	NA
6.7	6.7	NA	1	1.36	0.000110058	0.000160085	0.000760403	0.005332826	0	0.031176524	0.004072158	0	6.914833264	NA	NA	NA
6.9	6.9	NA	1	1.42	0.000132995	0.000572902	0.0010435	0.003058886	0	0.023376437	0.004010312	0	6.90700961	NA	NA	NA
7.1	7.1	NA	1	2.04	0.000222162	0.000560235	0.000463643	0.001043196	0	0.00932115	0.003940963	0.000135229	6.900486569	NA	NA	NA
7.3	7.3	NA	1	1.9	9.87E-05	0.000483588	0.000365158	0.000394765	0	0.008546671	0.003266684	0	6.580037665	NA	NA	NA
7.5	7.5	NA	1	1.53	0	0.000199491	0.000560474	0.000455979	0	0.003961318	0.003096858	0	6.888816177	NA	NA	NA
7.7	7.7	NA	1	1.28	0.000213358	0.000853432	0.001113173	0.000899814	0.000120594	0.015909091	0.003812616	0.000890538	6.978249612	NA	NA	NA
7.9	7.9	NA	1	1.35	0	0.000485745	0.000840713	0.001242387	0	0.012816201	0.003306804	0	6.836015326	NA	NA	NA
8.1	8.1	NA	1	1.34	0.000119499	0.000726954	0.001493741	0.001035661	0	0.020444338	0.003993268	0	6.883671511	NA	NA	NA
8.3	8.3	NA	1	1.4	0	0.001003019	0.001296833	0.001013151	0	0.013910559	0.004001945	0.000790258	7.011081119	NA	NA	NA
8.5	8.5	NA	1	1.34	0.000166737	0.000313858	0.000627716	0.000392322	0	0.005188462	0.003707445	0	6.852870009	NA	NA	NA
8.7	8.7	NA	1	1.26	0	0.0003304	0.000911102	0.000760921	0	0.00719871	0.003744531	0	6.820006828	NA	NA	NA
8.9	8.9	NA	1	1.32	0	0.000543704	0.000741414	0.001018209	0	0.010972933	0.003301766	0	6.633311475	NA	NA	NA
9.1	9.1	NA	1	1.17	8.37E-05	0.000651157	0.000818597	0.001469754	0	0.013581269	0.003227877	0	7.002866263	NA	NA	NA
9.3	9.3	NA	1	1.39	0	0.000210347	0.000731643	0.000731643	0	0.009621101	0.003676504	0	6.923948835	NA	NA	NA
9.5	9.5	NA	0	1.44	NA	NA	NA	NA	NA	NA	NA	NA	NA	NA	NA	NA
9.7	9.7	NA	0	1.67	NA	NA	NA	NA	NA	NA	NA	NA	NA	NA	NA	NA
9.9	9.9	NA	1	1.6	0.000183921	0.00014305	0.000470021	0.000572199	0	0.007121838	0.003984959	0	6.708341901	NA	NA	NA
10.1	10.1	NA	0	1.54	NA	NA	NA	NA	NA	NA	NA	NA	NA	NA	NA	NA
10.3	10.3	NA	0	1.85	NA	NA	NA	NA	NA	NA	NA	NA	NA	NA	NA	NA
10.5	10.5	NA	1	1.32	5.90E-05	0.000442421	0.001464906	0.002221938	0	0.023310688	0.00341156	0	6.736406385	NA	NA	NA
10.7	10.7	NA	1	1.26	0	0.000399341	0.000928468	0.001347776	0	0.016422902	0.00376379	0	6.899841565	NA	NA	NA
10.9	10.9	NA	1	1.3	0.000417746	0.000762386	0.000960815	0.002955552	0	0.029921046	0.003916367	0	6.811695241	NA	NA	NA
11.1	11.1	NA	1	1.27	0.00075745	0.000902714	0.001857309	0.001774301	0.00010376	0.026801278	0.003621234	0	6.908178625	NA	NA	NA
11.3	11.3	NA	1	1.24	0	0.000737864	0.001557712	0.002459546	0	0.02825403	0.003433116	0.000573894	6.652055355	NA	NA	NA
11.5	11.5	NA	1	1.29	0.000334214	0.000428212	0.000543098	0.003175034	0	0.019394864	0.004689442	0	6.751780551	NA	NA	NA
11.7	11.7	NA	1	1.32	0	0.000460853	0.000983153	0.000850018	0	0.008582109	0.003502483	0.000471094	6.875440079	NA	NA	NA
11.9	11.9	NA	1	1.2	0	0.0004662	0.000614988	0.000644745	4.96E-05	0.006407777	0.003233646	3.97E-05	6.759302715	NA	NA	NA
12.1	12.1	NA	1	1.27	0	0.000331439	0.000416667	0.0003125	0	0.005378788	0.003380682	0	6.898353802	NA	NA	NA
12.3	12.3	NA	1	1.37	0	0	0.00063957	0	0	0.003522142	0.003269917	0	6.896868787	NA	NA	NA
12.5	12.5	NA	1	1.45	0	0.000344962	0.000592627	0.000619162	0	0.005519389	0.003980328	0.001034885	6.845240978	NA	NA	NA
12.7	12.7	NA	1	1.59	0.000251708	0.000575333	0.000557353	0.000512406	0	0.001986695	0.003892485	0	6.899032498	NA	NA	NA
12.9	12.9	NA	1	1.77	9.17E-05	0.000146743	0.000256801	0.000183429	0	0.003760295	0.003072436	0.000385201	6.867418278	NA	NA	NA
13.1	13.1	NA	1	1.37	0	0.000171828	0.000372294	0.000448662	0	0.001221887	0.003665661	0.000219558	6.926932487	NA	NA	NA
13.3	13.3	NA	0	1.4	NA	NA	NA	NA	NA	NA	NA	NA	NA	NA	NA	NA
13.5	13.5	NA	1	1.82	0.00018088	0.0004284	0.00084728	0.00016184	0	0.00278936	0.003265361	6.66E-05	6.844018765	NA	NA	NA
13.7	13.7	NA	1	1.76	0	0.000549159	0.000956295	0.000255643	0	0.00626799	0.0037589	0.000284048	7.057534247	NA	NA	NA
13.9	13.9	NA	1	1.66	0	0.001011539	0.001704631	0.000945976	0	0.010087292	0.002922224	0	7.016824395	NA	NA	NA
14.1	14.1	NA	1	1.35	0	0.000619137	0.00108818	0.001097561	0	0.011575985	0.003161351	0	7.047002049	NA	NA	NA
14.3	14.3	NA	1	1.39	0	0.000127615	0.000628258	0.000903121	0	0.006204046	0.00333762	0.00045156	7.161768841	NA	NA	NA
14.5	14.5	NA	1	2.71	0	0.000404013	0.000640508	0.000748901	0	0.010770383	0.00337991	0	7.297713217	NA	NA	NA
14.7	14.7	NA	1	1.67	0.00014009	0.000520333	0.000850544	0.001200768	0.000200128	0.013658742	0.003222062	0.001320845	7.248041775	NA	NA	NA
14.9	14.9	NA	0	2.94	NA	NA	NA	NA	NA	NA	NA	NA	NA	NA	NA	NA
15.1	15.1	NA	0	2.58	NA	NA	NA	NA	NA	NA	NA	NA	NA	NA	NA	NA
15.3	15.3	NA	0	2.36	NA	NA	NA	NA	NA	NA	NA	NA	NA	NA	NA	NA
15.5	15.5	NA	0	2.08	NA	NA	NA	NA	NA	NA	NA	NA	NA	NA	NA	NA
15.7	15.7	NA	0	1.9	NA	NA	NA	NA	NA	NA	NA	NA	NA	NA	NA	NA
15.9	15.9	NA	0	1.89	NA	NA	NA	NA	NA	NA	NA	NA	NA	NA	NA	NA
16.1	16.1	NA	1	1.75	0	0.000161447	0.000787052	0.00074669	0.000131175	0.008142961	0.003400468	0	6.952227289	NA	NA	NA
16.3	16.3	NA	1	1.59	9.24E-05	0.000297754	0.000595507	0.000944597	8.21E-05	0.01039057	0.004035073	0	6.869031667	NA	NA	NA
16.5	16.5	NA	1	1.39	0	0.000854556	0.001540189	0.001619683	0	0.018919483	0.00355734	0	6.835823937	NA	NA	NA
16.7	16.7	NA	1	1.35	0	0.000974497	0.0018418	0.001666391	0	0.019031934	0.004024674	0	6.838397974	NA	NA	NA
16.9	16.9	NA	1	1.32	0	0.000687224	0.000716677	0.000736312	0	0.008708116	0.00348521	0.000530145	6.754575597	NA	NA	NA
17.1	17.1	NA	1	1.3	0	0.000352879	0.000594854	0.001119132	0	0.009981449	0.004930231	0.000584772	6.812087912	NA	NA	NA
17.3	17.3	NA	1	1.33	0	4.11E-05	0.000657692	0.001397595	0	0.003329565	0.003134313	0	6.823504663	NA	NA	NA
17.5	17.5	NA	1	1.28	0	0.000137119	0.00044074	0.001116541	0	0.00656213	0.00333983	0	6.767033404	NA	NA	NA
17.7	17.7	NA	1	1.39	0	0.000462339	0.000673407	0.000995035	0	0.010091061	0.003507749	0	6.770141535	NA	NA	NA
17.9	17.9	NA	1	1.22	0	0.000258694	0.001054674	0.001253669	0.000109447	0.017441918	0.004089349	0	6.906136192	NA	NA	NA
18.1	18.1	NA	1	1.19	0	8.80E-05	0.000606298	0.001711324	0	0.012145511	0.003588891	0.000420497	6.656252034	NA	NA	NA
18.3	18.3	NA	1	1.36	0	0.000275642	0.000437225	0.00132118	0	0.009780532	0.003792451	0.000123564	6.947239831	NA	NA	NA
18.5	18.5	NA	1	1.38	0	0.000343669	0.000782801	0.001374675	0	0.013374446	0.003618069	0	6.973239249	NA	NA	NA
18.7	18.7	NA	1	1.59	0	0.000192105	0.00086953	0.000677425	0	0.010070371	0.003619672	0	6.988694178	NA	NA	NA
18.9	18.9	NA	1	1.2	0	0.000246975	0.000375831	0.001836202	9.66E-05	0.010125957	0.003457644	0	6.851603885	NA	NA	NA
19.1	19.1	NA	1	1.26	9.45E-05	0.000325432	0.00086082	0.002372504	0	0.019536417	0.003663734	7.35E-05	6.846690146	NA	NA	NA
19.3	19.3	NA	1	1.38	0	0.000325309	0.000955595	0.001687541	0.000182986	0.016560264	0.003517404	0.001402895	6.790087665	NA	NA	NA
19.5	19.5	NA	1	1.23	0	0.000347982	0.000407636	0.001948698	4.97E-05	0.022439849	0.004464108	0	6.844039194	NA	NA	NA
19.7	19.7	NA	1	1.38	0	0.000106826	0.000776918	0.001019705	0	0.009119072	0.003913723	5.83E-05	6.788699895	NA	NA	NA
19.9	19.9	NA	1	1.53	0	0.000286459	0.000649307	0.001145836	0.000133681	0.008994815	0.00357119	0	6.857002554	NA	NA	NA
20.1	20.1	NA	1	1.44	0	0.000425989	0.000532487	0.001190833	0	0.007619398	0.003872629	0	6.70838475	NA	NA	NA
20.3	20.3	NA	1	1.25	0	0.000169005	0.000477189	0.000864906	0	0.006571295	0.003767808	0	6.753659192	NA	NA	NA
20.5	20.5	NA	1	1.24	0	0.000606915	0.001066996	0.001350875	0	0.015642742	0.002740906	0	6.901966083	NA	NA	NA
20.7	20.7	NA	1	1.36	0	0.000824548	0.00126627	0.002895734	0	0.043926812	0.004024579	0	6.89689256	NA	NA	NA
20.9	20.9	NA	1	1.43	0	0.000230552	0.000566774	0.001104728	0	0.0116813	0.003784895	0	6.832370701	NA	NA	NA
21.1	21.1	NA	1	1.28	0.000157682	0.000177392	0.00072928	0.003873066	0	0.027338129	0.003695674	0	6.922499659	NA	NA	NA
21.3	21.3	NA	1	1.42	0	0.000343859	0.000835085	0.002495432	0	0.027322029	0.004067357	0.000864559	6.864445643	NA	NA	NA
21.5	21.5	NA	1	1.28	5.90E-05	0	0.00114052	0.001386322	0	0.014964408	0.004119637	0	6.748142251	NA	NA	NA
21.7	21.7	NA	1	1.46	0	0.000336267	0.00080704	0.000672534	0	0.0131048	0.003862265	0	6.786906625	NA	NA	NA
21.9	21.9	NA	1	1.36	0	0.000212879	0.000890222	0.001151483	0	0.01670134	0.003880207	0.000570903	6.722500488	NA	NA	NA
22.1	22.1	NA	1	1.46	0.000234162	8.78E-05	0.001014703	0.001014703	0	0.012615496	0.003853922	0.000185379	6.72349777	NA	NA	NA
22.3	22.3	NA	1	1.38	0	0.000201119	0.001312059	0.000670395	0	0.014049571	0.003256206	0.000679972	6.693762421	NA	NA	NA
22.5	22.5	NA	1	1.55	0	0.000329084	0.001025969	0.001229227	0	0.018922346	0.003987727	0	6.746131244	NA	NA	NA
22.7	22.7	NA	1	1.4	0	0.000327663	0.001088999	0.001831061	0	0.017105961	0.003430829	0.000867344	6.993193153	NA	NA	NA
22.9	22.9	NA	1	1.33	0	0.000361734	0.000909224	0.000625703	0	0.021264115	0.003588014	0	6.874453928	NA	NA	NA
23.1	23.1	NA	1	1.38	8.69E-05	4.83E-05	0.001265065	0.000453878	0.000106227	0.015451174	0.003611712	0.00019314	6.89932707	NA	NA	NA
23.3	23.3	NA	1	1.52	0	0.000271999	0.000856294	0.001007404	0	0.01596736	0.003495693	0	6.819524595	NA	NA	NA
23.5	23.5	NA	1	1.4	6.95E-05	0.000317703	0.001082176	0.00128074	0	0.015646873	0.003584087	0	6.724729603	NA	NA	NA
23.7	23.7	NA	1	1.27	0	0.00050052	0.001207137	0.00100104	0	0.01919642	0.00307182	0.000323866	6.798825649	NA	NA	NA
23.9	23.9	NA	1	1.33	0.000173542	8.68E-05	0.001282286	0.001494394	0	0.023476442	0.003654033	0.00046278	6.691677419	NA	NA	NA
24.1	24.1	NA	1	1.39	0	0.000393736	0.001013869	0.003642055	0	0.03381205	0.004104694	0	6.674835742	NA	NA	NA
24.3	24.3	NA	1	1.36	0	0.000303722	0.000950356	0.002106459	0	0.024689665	0.00382102	0	6.818558354	NA	NA	NA
24.5	24.5	NA	1	1.34	0	0.000410658	0.000694207	0.001300416	0.000244439	0.014167685	0.003852359	5.87E-05	6.811521812	NA	NA	NA
24.7	24.7	NA	1	1.38	0.000146636	0.000303048	0.000909144	0.00151524	0	0.016569887	0.003587698	0	6.8570854	NA	NA	NA
24.9	24.9	NA	1	1.29	0	0.000401186	0.000724092	0.003131207	3.91E-05	0.021752106	0.003786804	0.000205485	6.884734573	NA	NA	NA
25.1	25.1	NA	1	1.49	0.00024929	0.00015341	0.0008054	0.003672241	0	0.054306972	0.003787298	0.002253202	6.814505064	NA	NA	NA
25.3	25.3	NA	1	1.39	0.000304559	0.000390216	0.000799467	0.001418102	0	0.015399258	0.003787951	0	6.718889884	NA	NA	NA
25.5	25.5	NA	1	1.5	0.000343053	0.00012388	0.000905279	0.000343053	0	0.009700781	0.003621117	0	6.831141778	NA	NA	NA
25.7	25.7	NA	1	1.38	0.000196078	0.000196078	0.000616246	0.000494865	0	0.00898226	0.003109244	0	6.6741447	NA	NA	NA
25.9	25.9	NA	1	1.28	0	0.000123595	0.000751079	0.000304235	0	0.004858246	0.003745888	0.001093343	6.584574934	NA	NA	NA
26.1	26.1	NA	1	1.31	0	0.000231537	0.000614077	0.000110735	0	0.010852058	0.00417774	0.000785214	6.796852549	NA	NA	NA
26.3	26.3	NA	1	1.22	0	0.00014658	0.000214984	0	0	0.007387646	0.003576559	0	6.853268149	NA	NA	NA
26.5	26.5	NA	1	1.46	0.000290321	0.000125806	0.000764511	0	0	0.012328953	0.003483848	0.000590319	6.858299595	NA	NA	NA
26.7	26.7	NA	1	1.22	0.000127975	0	0.001880254	0.000630033	0	0.017335748	0.003632533	0	6.837775983	NA	NA	NA
26.9	26.9	NA	1	1.36	0	0.000419036	0.000858027	0.000728325	0	0.022538162	0.00396089	0	6.748131691	NA	NA	NA
27.1	27.1	NA	1	1.33	0	0.00031831	0.000566989	0.000328257	0	0.008942515	0.003242781	0	6.702960395	NA	NA	NA
27.3	27.3	NA	1	1.58	0	5.03E-05	0.000351886	0.000462479	0	0.010063943	0.003921017	0	6.730545405	NA	NA	NA
27.5	27.5	NA	1	1.31	0	0.000292463	0.000575178	0.000701912	0	0.015315324	0.003168352	0	6.858585183	NA	NA	NA
27.7	27.7	NA	1	1.45	0	6.76E-05	0.000521286	0.000434405	6.76E-05	0.013370016	0.004585385	0	6.791896145	NA	NA	NA
27.9	27.9	NA	1	1.15	0	0.000236431	0.000832238	0.000189145	0	0.006449843	0.004596223	0	6.716145833	NA	NA	NA
28.1	28.1	NA	1	1.24	3.82E-05	0.000286383	0.000687318	0.000124099	0	0.004553482	0.003302945	0	6.838240094	NA	NA	NA
28.3	28.3	NA	1	1.54	0	0.000145985	0.000671533	0.000389294	0	0.00836983	0.004048662	0.0006618	6.755424063	NA	NA	NA
28.5	28.5	NA	1	1.26	0	0.000338393	0.000607116	0.000169196	8.96E-05	0.004687733	0.003533217	0.000189102	6.761440108	NA	NA	NA
28.7	28.7	NA	1	1.06	0	4.94E-05	0.000483674	6.91E-05	0	0.00621866	0.004027323	0	6.708250563	NA	NA	NA
28.9	28.9	NA	1	1.25	0.000166559	0.000293927	0.000627045	0.00032332	0	0.005467051	0.003703486	0	6.80803095	NA	NA	NA
29.1	29.1	NA	1	1.23	0.000135638	0	0.000542552	0.000377848	0	0.008448303	0.003730042	0	6.959007551	NA	NA	NA
29.3	29.3	NA	1	1.42	0	0.000124078	0.000524944	0.000410411	0	0.007778722	0.0031783	0.000505856	6.969070108	NA	NA	NA
29.5	29.5	NA	1	1.1	0	0	0.000539504	0.000125242	0	0.004807368	0.004248596	0	6.740632509	NA	NA	NA
29.7	29.7	NA	1	1.26	0	9.91E-05	0.00080256	0.00037651	0	0.004220873	0.003408404	0	6.860648494	NA	NA	NA
29.9	29.9	NA	1	1.31	0	4.14E-05	0.00094122	0.000186175	0	0.005533548	0.003092581	0	6.907902258	NA	NA	NA
30.1	30.1	NA	1	1.15	0	0	0.000317796	0.000246035	0	0.003752037	0.00362902	5.13E-05	6.868539642	NA	NA	NA
30.3	30.3	NA	1	1.34	0	0.000570154	0.000870235	0.000150041	0	0.005511488	0.002970802	0.000220059	6.686262707	NA	NA	NA
30.5	30.5	NA	1	1.34	0	0.000306479	0.000949095	0.000197728	0	0.007345599	0.003915016	0	6.888381912	NA	NA	NA
30.7	30.7	NA	1	1.25	0.000235537	0.000235537	0.001324893	0.000117768	0	0.009205555	0.003680259	0	6.681201233	NA	NA	NA
30.9	30.9	NA	1	1.57	0.000270349	0.000300387	0.000931201	0.000350452	0	0.01129457	0.003945089	0	6.821789617	NA	NA	NA
31.1	31.1	NA	1	1.15	0	4.89E-05	0.001328956	0.000625391	0	0.010338493	0.004084584	0	6.67771615	NA	NA	NA
31.3	31.3	NA	1	1.14	0	0.000244315	0.001289982	0.000576583	0	0.011111437	0.003518133	0.000859988	6.748466662	NA	NA	NA
31.5	31.5	NA	1	1.22	0	0	0.001403481	0.00010721	0	0.011062163	0.003664646	0	6.732414698	NA	NA	NA
31.7	31.7	NA	1	1.2	0.000454941	0.000338786	0.001151873	0.000338786	0	0.009834479	0.003823444	0.001374504	6.824998348	NA	NA	NA
31.9	31.9	NA	1	1.36	0.000124523	0.000229889	0.001139869	0	0	0.012069197	0.003975172	0	6.807381325	NA	NA	NA
32.1	32.1	NA	1	1.27	0	3.81E-05	0.001180727	0.000409446	0	0.009331556	0.00381832	0	6.766752577	NA	NA	NA
32.3	32.3	NA	1	1.3	0.000249465	0.000143922	0.000786775	0.000355008	0	0.008098021	0.003674813	0	6.664726947	NA	NA	NA
32.5	32.5	NA	1	1.59	0	0	0.000891445	0.000431344	0	0.01459861	0.003498682	0	7.046129947	NA	NA	NA
32.7	32.7	NA	1	1.13	0	0.000147003	0.001029018	0	0	0.011201599	0.003243858	0	6.876406766	NA	NA	NA
32.9	32.9	NA	1	1.25	0.000149425	0.000159386	0.000777009	0.000139463	0.00017931	0.009184639	0.004203815	0	6.998396542	NA	NA	NA
33.1	33.1	NA	1	1.25	0	0.000191093	0.000663797	0.000502876	0	0.011405238	0.003892264	0	6.83400921	NA	NA	NA
33.3	33.3	NA	1	1.34	0	0.000181452	0.000443548	0.001078629	0	0.012116935	0.003064516	0.001199597	6.97167756	NA	NA	NA
33.5	33.5	NA	1	1.46	0	0.000242576	0.000697406	0.001243203	0	0.018486325	0.003396066	0	6.762679426	NA	NA	NA
33.7	33.7	NA	1	1.12	0	0.000270549	0.000651322	0.000911851	0	0.015952383	0.003917953	0	6.952072449	NA	NA	NA
33.9	33.9	NA	1	1.35	0.00016822	5.94E-05	0.000722357	0.001464506	0	0.021106691	0.00419561	0	6.758376246	NA	NA	NA
34.1	34.1	NA	1	1.4	0	6.95E-05	0.001161452	0.001121744	0	0.015773904	0.003395013	0	6.758083993	NA	NA	NA
34.3	34.3	NA	1	1.39	0	0.000315996	0.001175111	0.001412109	0	0.014061837	0.003140213	7.90E-05	6.828523264	NA	NA	NA
34.5	34.5	NA	1	1.52	0	0	0.001147533	0.000778327	0	0.014558699	0.003452577	0.000399142	6.920925414	NA	NA	NA
34.7	34.7	NA	1	1.39	0	0.00019153	0.000856846	0.000544349	0	0.010796262	0.004213667	0	6.731424306	NA	NA	NA
34.9	34.9	NA	1	1.33	0	0.000168884	0.000993433	0.000983499	0	0.00843425	0.003288265	0	6.776693147	NA	NA	NA
35.1	35.1	NA	1	1.24	0	0.000385219	0.000883185	0.000901976	9.40E-05	0.014337658	0.003438783	0.000197307	6.816510824	NA	NA	NA
35.3	35.3	NA	1	1.27	0.000160741	0.000179652	0.00294062	0.000992814	0	0.016405068	0.003422844	0.000822617	7.118529986	NA	NA	NA
35.5	35.5	NA	1	1.3	0.000238589	0.000290456	0.000943983	0.001182573	0.000124481	0.018205394	0.00406639	0.002271784	7.032902896	NA	NA	NA
35.7	35.7	NA	1	1.39	0	0.000243749	0.000771871	0.00088359	0.000111718	0.013416343	0.003585139	0.000111718	6.838588693	NA	NA	NA
35.9	35.9	NA	1	1.27	0	0	0.000996634	0.001250494	0.000300871	0.018785611	0.003563437	0	6.787364391	NA	NA	NA
36.1	36.1	NA	1	1.52	7.52E-05	0.000197448	0.001165885	0.000912023	0.000310276	0.019472155	0.00274547	0.000968436	6.965094957	NA	NA	NA
36.3	36.3	NA	1	1.23	0	0.000133445	0.000981775	0.000791139	0.000438463	0.01452646	0.003317066	0.000123913	6.774635154	NA	NA	NA
36.5	36.5	NA	1	1.21	0	5.68E-05	0.000699995	0.00062432	5.68E-05	0.012032351	0.003547273	0.000359457	6.855706874	NA	NA	NA
36.7	36.7	NA	1	1.33	0	0	0.000697761	0.000363622	0	0.01356212	0.003331564	0	6.815405224	NA	NA	NA
36.9	36.9	NA	1	1.25	0	0.000295098	0.001780105	0.000323655	0	0.01776297	0.003207996	0.000552118	6.933078141	NA	NA	NA
37.1	37.1	NA	1	1.15	0	4.73E-05	0.002678884	0.000350243	0.000283981	0.026978162	0.003625486	0	6.766220457	NA	NA	NA
37.3	37.3	NA	1	1.33	0	0.000113691	0.001051644	0.000416868	0	0.009985883	0.002955973	0.001402192	6.802152478	NA	NA	NA
37.5	37.5	NA	1	1.39	0.000112845	0.000131652	0.000620645	0	0	0.008839488	0.00299038	0.000282111	6.811927487	NA	NA	NA
37.7	37.7	NA	1	1.28	0	0.000198385	0.000604601	0.000292853	0.000283407	0.012838317	0.003117472	0.000415663	6.81002316	NA	NA	NA
37.9	37.9	NA	1	1.37	0.000151954	0.00013296	0.000769267	0.00019944	0.000218434	0.00955411	0.003969799	0	7.022944041	NA	NA	NA
38.1	38.1	NA	1	1.28	0.000122121	0	0.000498662	0.00028495	0.000498662	0.006808259	0.003500809	0	6.836162516	NA	NA	NA
38.3	38.3	NA	1	1.22	0	0.000175247	0.000613366	0	9.74E-05	0.009648337	0.003641249	0	6.957864788	NA	NA	NA
38.5	38.5	NA	1	1.17	0	0	0.000860512	0.000151299	0.000208036	0.013777647	0.003158363	0.000576827	6.800707395	NA	NA	NA
38.7	38.7	NA	1	1.38	0	0.000153454	0.000949495	0.000268544	0	0.01594959	0.003385572	0	6.793015832	NA	NA	NA
38.9	38.9	NA	1	1.42	0	0	0.001181221	9.68E-05	0	0.014891124	0.004386007	0.000910121	6.718467443	NA	NA	NA
39.1	39.1	NA	1	1.21	0	0.000133885	0.000621611	0	3.83E-05	0.010041409	0.00365316	0.000334714	6.642548596	NA	NA	NA
39.3	39.3	NA	1	1.09	0	0	0.000526351	0	0.000267961	0.010919392	0.003330367	0	7.088115588	NA	NA	NA
39.5	39.5	NA	1	1.26	4.73E-05	5.67E-05	0.000557972	0	0.000359372	0.009873274	0.003026291	0.000236429	6.870695257	NA	NA	NA
39.7	39.7	NA	1	1.22	0	0	0.000712996	0	4.75E-05	0.011636087	0.003270273	0	6.858577297	NA	NA	NA
39.9	39.9	NA	1	1.17	6.56E-05	0	0.000487375	0.000271805	0.000299923	0.010862841	0.003908373	0	6.870629145	NA	NA	NA
40.1	40.1	NA	1	1.21	0.000136683	0	0.000527205	0.00035147	0.00035147	0.01059291	0.003368253	0	6.852221033	NA	NA	NA
40.3	40.3	NA	1	1.23	0	0	0.000563015	0.000257651	0.000248108	0.012023704	0.002986841	0.00018131	7.082043657	NA	NA	NA
40.5	40.5	NA	1	1.14	0	0.000168658	0.000674631	0	5.62E-05	0.008142422	0.003579293	0	7.086182856	NA	NA	NA
40.7	40.7	NA	1	1.21	0	8.39E-05	0.000344873	0	0.000130492	0.007876144	0.003877486	0	6.966171028	NA	NA	NA
40.9	40.9	NA	1	1.21	0.000135995	0	0.000641119	0	0.000165137	0.006090631	0.003477585	0.001612512	7.043308703	NA	NA	NA
41.1	41.1	NA	1	1.22	0	0	0.000491509	0.000154199	3.85E-05	0.006187236	0.00395135	0	6.912858095	NA	NA	NA
41.3	41.3	NA	1	1.23	0.000152538	0	0.000743622	0.000266941	5.72E-05	0.008256111	0.002936354	0	6.849418832	NA	NA	NA
41.5	41.5	NA	1	1.21	0	0	0.000475728	0.000352039	0.000294952	0.004690681	0.003092234	0	6.8613396	NA	NA	NA
41.7	41.7	NA	1	1.34	0.000113927	0	0.000626596	0.000132914	0.00034178	0.007110917	0.003465267	0	7.058772283	NA	NA	NA
41.9	41.9	NA	1	1.36	0	0	0.000439585	0.000102882	0.000607937	0.009072288	0.003264153	0	7.019827982	NA	NA	NA
42.1	42.1	NA	1	1.48	0	0	0.000375442	0.000337898	0.000131405	0.008278503	0.003585474	0	6.960279611	NA	NA	NA
42.3	42.3	NA	1	1.14	0	0	0.00035568	0.00035568	0.000105743	0.005748563	0.003595255	0	7.018824641	NA	NA	NA
42.5	42.5	NA	1	1.29	0	4.78E-05	0.000277475	0.000172226	0.000124385	0.004669231	0.003262721	0	6.934775396	NA	NA	NA
42.7	42.7	NA	1	1.3	0	0	0.000519353	0.000235179	5.88E-05	0.008584027	0.003488486	0	6.84531795	NA	NA	NA
42.9	42.9	NA	1	1.2	0	0	0.000666435	0.00044429	0.000183511	0.009049992	0.002858909	0	6.910692831	NA	NA	NA
43.1	43.1	NA	1	1.3	0.0002972	9.59E-05	0.00039307	0.000699857	0.000124632	0.006710959	0.003192499	0	7.016952573	NA	NA	NA
43.3	43.3	NA	1	1.26	0	6.78E-05	0.000697857	0.000271389	0.000397391	0.002558809	0.003760674	0	7.015707874	NA	NA	NA
43.5	43.5	NA	1	1.2	0	0	0.000375502	0.000356245	0	0.007086394	0.00386093	0.000818402	6.951408875	NA	NA	NA
43.7	43.7	NA	1	1.36	0	0	0.000385692	0.000247238	0.000494477	0.010997162	0.003847029	0	6.703148823	NA	NA	NA
43.9	43.9	NA	1	1.22	0	9.85E-05	0.000325187	0.00040402	0	0.011332282	0.003320851	0.000699645	6.865570665	NA	NA	NA
44.1	44.1	NA	1	1.32	0	8.84E-05	0.000176725	0.00060872	0	0.011830776	0.003416689	0.000471267	6.724745807	NA	NA	NA
44.3	44.3	NA	1	1.12	0	7.83E-05	0.00025446	0.000332756	0.000322969	0.008514636	0.003298198	0	6.760868127	NA	NA	NA
44.5	44.5	NA	1	1.11	9.76E-05	0	0.000536653	0.00135627	0.000546411	0.018470635	0.003610214	0.000351264	6.84204553	NA	NA	NA
44.7	44.7	NA	1	1.26	0	0	0.000402328	0	0.000215883	0.005122317	0.003777954	0	6.890263692	NA	NA	NA
44.9	44.9	NA	1	1.12	0	0	0.000443186	0.000375744	0.000433551	0.004229532	0.003362429	0	6.810183059	NA	NA	NA
45.1	45.1	NA	1	1.17	0	5.86E-05	0.000537109	5.86E-05	0.000410156	0.003632813	0.003447266	0	6.926875465	NA	NA	NA
45.3	45.3	NA	1	1.24	0	0	0.000240526	0.00055802	7.70E-05	0.003588643	0.003858032	0	6.960356258	NA	NA	NA
45.5	45.5	NA	1	1.26	0	0	0.00042898	0.000467978	0.000126744	0.004055806	0.003948561	0	6.847519861	NA	NA	NA
45.7	45.7	NA	1	1.15	0	0	0.00032714	7.70E-05	0.000144327	0.010295292	0.004050764	0	7.005324885	NA	NA	NA
45.9	45.9	NA	1	1.26	0	0	0.000154331	0.000183269	0.000144686	0.008565393	0.00310592	0	7.00872093	NA	NA	NA
46.1	46.1	NA	1	1.36	0	0	0.00043619	0	0	0.009431402	0.004109881	0	6.97303143	NA	NA	NA
46.3	46.3	NA	1	1.36	0	7.83E-05	0.000626364	0.00025446	0.000185952	0.009698856	0.003807119	0	6.893139041	NA	NA	NA
46.5	46.5	NA	1	1.19	0	0	0.000290495	7.75E-05	0	0.005190177	0.003631188	0.000871485	6.66442953	NA	NA	NA
46.7	46.7	NA	1	1.3	0	0	0.000476091	0	0.000190436	0.003399288	0.002618499	0	6.759477377	NA	NA	NA
46.9	46.9	NA	1	1.23	0	0	0.000194894	7.80E-05	0	0.005076983	0.003790684	0	6.683600365	NA	NA	NA
47.1	47.1	NA	1	1.31	0	0	0.000175757	0.000527272	0.000195286	0.008231297	0.00418888	0	7.031513903	NA	NA	NA
47.3	47.3	NA	1	1.22	0	3.83E-05	0.000325733	0	0.000172447	0.006294309	0.003381874	0.000325733	6.747688926	NA	NA	NA
47.5	47.5	NA	1	1.31	0	0.000134073	0.000268145	8.62E-05	0	0.006799399	0.004117946	0	6.907064427	NA	NA	NA
47.7	47.7	NA	1	1.26	0.000199196	0	0.000208681	6.64E-05	0.000398391	0.006051753	0.002836166	0	6.857291531	NA	NA	NA
47.9	47.9	NA	1	1.25	0.000106633	0.00012602	0.000707652	0.000445918	5.82E-05	0.006368871	0.003732139	0	6.82352163	NA	NA	NA
48.1	48.1	NA	1	1.22	0	0	0.000667105	0.000290046	8.70E-05	0.011534148	0.003316188	0	6.95014111	NA	NA	NA
48.3	48.3	NA	1	1.3	0	0	0.000534484	0	0.000114532	0.009124401	0.003645943	0	7.023327524	NA	NA	NA
48.5	48.5	NA	1	1.21	0.000356829	8.68E-05	0.000260389	0.00050149	8.68E-05	0.006258981	0.003722599	0	6.868773185	NA	NA	NA
48.7	48.7	NA	1	1.28	4.78E-05	0	0.000459014	0.000191256	0.000133879	0.007057338	0.003892055	0	6.924839415	NA	NA	NA
48.9	48.9	NA	1	1.33	0	0	0.00049421	0.000135665	0.00025195	0.005833616	0.003672659	0	6.873251632	NA	NA	NA
49.1	49.1	NA	1	1.29	0	5.69E-05	0.00051195	0.000180131	0	0.009205624	0.003365599	0	6.901720866	NA	NA	NA
49.3	49.3	NA	1	1.22	0	0	0.000518732	0.000259366	0.000144092	0.012622478	0.003679155	0	6.664106011	NA	NA	NA
49.5	49.5	NA	1	1.32	0	0	0.000404827	0.000202414	0.000240969	0.010352007	0.002641015	0	7.002902464	NA	NA	NA
49.7	49.7	NA	1	1.32	9.55E-05	0	0.000486906	0.00081151	0.000353246	0.016277937	0.003312871	0	6.948586971	NA	NA	NA
49.9	49.9	NA	1	1.07	0	0	0.000567148	0.000440029	0.000312909	0.011010502	0.00315843	0	6.726698678	NA	NA	NA
50.1	50.1	NA	1	1.26	0	0	0.00068686	0.000402304	0.000304181	0.011470568	0.003610923	0.000264932	6.666644862	NA	NA	NA
50.3	50.3	NA	1	1.2	0	4.87E-05	0.000447798	0.000477002	9.73E-05	0.013725967	0.003261134	0	6.908669043	NA	NA	NA
50.5	50.5	NA	1	1.32	0	0.000155993	0.000701966	0.00062397	0.000350983	0.016262223	0.003314842	0	6.708679443	NA	NA	NA
50.7	50.7	NA	1	1.39	0	0.00013795	0.000768579	0.000620775	0.000443411	0.018524723	0.003606409	0	6.712037037	NA	NA	NA
50.9	50.9	NA	1	1.41	0	0	0.00061547	0.000426858	0.0002581	0.025929161	0.00304757	0.000119123	6.754911822	NA	NA	NA
51.1	51.1	NA	1	1.16	0	0	0.000736433	0.000325178	0.000153025	0.016957096	0.003682167	0	6.91521164	NA	NA	NA
51.3	51.3	NA	1	1.31	0	0	0.000746045	0.000571644	0.000310044	0.020230402	0.004030578	0	6.839241932	NA	NA	NA
51.5	51.5	NA	1	1.17	9.74E-05	0	0.000721079	0.000984175	0.00020463	0.013564079	0.003576162	0	6.96700611	NA	NA	NA
51.7	51.7	NA	1	1.17	0	0	0.000564899	0.000297315	5.95E-05	0.010703349	0.003300199	0.000743288	7.042364601	NA	NA	NA
51.9	51.9	NA	1	1.2	0	0	0.000682747	0.000122283	0.00040761	0.015631847	0.003719442	0.000957884	6.740366783	NA	NA	NA
52.1	52.1	NA	1	1.23	0	0	0.000445052	0.000551017	0.000402666	0.017346431	0.003740556	0	6.855866328	NA	NA	NA
52.3	52.3	NA	1	1.29	0	0	0.000726101	0.000586849	0.000198932	0.020828153	0.003809543	0	6.797633536	NA	NA	NA
52.5	52.5	NA	1	1.3	0	0.00024694	0.001313723	0.002123688	0.000404982	0.03820662	0.003388022	0.001610051	6.85436696	NA	NA	NA
52.7	52.7	NA	1	1.42	0.000206819	0.000137879	0.001950009	0.003171227	0.000512124	0.042703224	0.003378046	0	6.73150358	NA	NA	NA
52.9	52.9	NA	1	1.19	0	5.75E-05	0.000909953	0.001436768	0.00024904	0.02512428	0.003333301	0	7.060323257	NA	NA	NA
53.1	53.1	NA	1	1.2	0.000107929	0	0.000775125	0.000677008	0	0.026472002	0.003326171	0	6.815045135	NA	NA	NA
53.3	53.3	NA	1	1.14	0	4.79E-05	0.000632087	0.00055547	0.000287312	0.027572403	0.003227475	0	6.725668277	NA	NA	NA
53.5	53.5	NA	1	1.11	0.000381698	0	0.000458037	0.000696598	0.000104967	0.014752612	0.003425736	0	6.885800644	NA	NA	NA
53.7	53.7	NA	1	1.29	0.00022779	0.000113895	0.000360668	0.000702354	0.00015186	0.018299165	0.003549734	0	6.82781414	NA	NA	NA
53.9	53.9	NA	1	1.34	0	7.54E-05	0.000546664	0.000301608	0.000292183	0.014213275	0.003364814	0	6.834449884	NA	NA	NA
54.1	54.1	NA	1	1.24	0.000123348	7.59E-05	0.000901388	0.000142324	0.000341579	0.015276157	0.003520158	0	6.973665057	NA	NA	NA
54.3	54.3	NA	1	1.36	0	4.72E-05	0.001160662	0.000320833	0.000198162	0.016249269	0.003246079	0	7.131493943	NA	NA	NA
54.5	54.5	NA	1	1.45	0.000160008	0.000197656	0.000498847	0.000207069	0.000112946	0.014457151	0.003331922	0	6.898130113	NA	NA	NA
54.7	54.7	NA	1	1.28	0	0	0.000589232	0.000497164	8.29E-05	0.016783899	0.003977315	0	7.029706815	NA	NA	NA
54.9	54.9	NA	1	1.29	3.66E-05	0	0.00096043	0.000256115	0.000256115	0.016501107	0.002890438	0	7.192973222	NA	NA	NA
55.1	55.1	NA	1	1.43	0	3.74E-05	0.000944791	0.000383529	0.000252568	0.025107107	0.003255318	0.001777329	6.978848414	NA	NA	NA
55.3	55.3	NA	1	1.12	0.000152085	7.10E-05	0.000800981	0	0.000466394	0.017489785	0.003680459	0.000598201	6.810454357	NA	NA	NA
55.5	55.5	NA	1	1.3	0	8.87E-05	0.000483087	0.000207037	0	0.018396743	0.003588646	0.000857726	6.745876563	NA	NA	NA
55.7	55.7	NA	1	1.27	0	7.99E-05	0.000669464	0.000119904	0.000419664	0.017176259	0.004146683	0.00044964	6.773604061	NA	NA	NA
55.9	55.9	NA	1	1.34	0	0	0.000577512	0.000173254	0.000365757	0.016661212	0.003234065	0	6.905550017	NA	NA	NA
56.1	56.1	NA	1	1.4	5.72E-05	0	0.000381188	0.000514604	0.000466956	0.01898318	0.003192452	0	6.96363395	NA	NA	NA
56.3	56.3	NA	1	1.24	4.73E-05	0	0.000473149	0.000236574	0.000378519	0.015613911	0.003312042	0	7.011810762	NA	NA	NA
56.5	56.5	NA	1	1.37	0	0	0.000685169	0	0.000112631	0.01415391	0.00351032	0	6.848997172	NA	NA	NA
56.7	56.7	NA	1	1.46	0	0	0.000432628	0.000310363	0	0.013684201	0.003470426	0.000423223	7.005336671	NA	NA	NA
56.9	56.9	NA	1	1.39	6.62E-05	0	0.000397005	0.000217408	5.67E-05	0.01370614	0.003147686	0	7.046223525	NA	NA	NA
57.1	57.1	NA	1	1.4	0.000297413	0	0.000709955	0.000115128	0.000220662	0.013853711	0.003146826	0	7.07041107	NA	NA	NA
57.3	57.3	NA	1	1.41	0	0	0.000413967	0.000173289	0.000308069	0.016375767	0.003677568	0.001193765	6.954539368	NA	NA	NA
57.5	57.5	NA	1	1.12	0.000151135	0	0.000584389	0.000181362	6.05E-05	0.01960725	0.003425727	0	6.795084212	NA	NA	NA
57.7	57.7	NA	1	1.28	0	0	0.000418838	3.90E-05	0.000136366	0.02261725	0.003886427	0	6.89952957	NA	NA	NA
57.9	57.9	NA	1	1.19	0	0.000145794	0.000505419	0.000379064	0.000388784	0.019526656	0.003178306	0.001302425	6.781241761	NA	NA	NA
58.1	58.1	NA	1	1.28	0	0	0.000383219	6.71E-05	0.000249092	0.015913163	0.00304659	0	6.858015769	NA	NA	NA
58.3	58.3	NA	1	1.18	0	0	0.00065369	0.000380506	0.000156105	0.019620469	0.002858676	0	6.799456017	NA	NA	NA
58.5	58.5	NA	1	1.27	0	0	0.000453729	0.000250999	0.000231692	0.012588574	0.00362018	0.000212384	6.859091511	NA	NA	NA
58.7	58.7	NA	1	1.13	0	0.000172295	0.000564745	0.000306302	0.00034459	0.014223907	0.00428823	0	7.066080487	NA	NA	NA
58.9	58.9	NA	1	1.13	0.000291837	0	0.00070041	0.000291837	0.000291837	0.011050906	0.003395041	0	6.719636554	NA	NA	NA
59.1	59.1	NA	1	1.2	0	0	0.000142624	0.000408854	0.000313772	0.013292511	0.002995094	0.000171148	6.898333989	NA	NA	NA
59.3	59.3	NA	1	1.23	0	0	0.000301423	0	0.00018839	0.012970621	0.002825843	0	6.957858173	NA	NA	NA
59.5	59.5	NA	1	1.26	0	0	0.000311879	0.000477564	0.000175432	0.014326927	0.003333203	0	6.828885191	NA	NA	NA
59.7	59.7	NA	1	1.23	0	0	0.000371492	0.000161933	0.000142882	0.015850336	0.003133871	0.00033339	6.748216237	NA	NA	NA
59.9	59.9	NA	1	1.31	0	3.84E-05	0.00031717	0.000288337	0.000134557	0.015070402	0.003383152	0.000816954	6.969788317	NA	NA	NA
60.1	60.1	NA	1	1.35	0	0	0.000518281	0.000254429	0.000376932	0.023021108	0.00314738	0.000763287	7.055381956	NA	NA	NA
60.3	60.3	NA	1	1.48	0	0	0.000472295	6.61E-05	0.000255039	0.023869798	0.003731132	0	7.075658334	NA	NA	NA
60.5	60.5	NA	1	1.32	0	8.48E-05	0.000499632	0.000395935	4.71E-05	0.019315975	0.002969513	6.60E-05	7.122675082	NA	NA	NA
60.7	60.7	NA	1	1.34	0	0	0.000383848	0.000430659	0.000636627	0.019398388	0.003538895	0	6.944476952	NA	NA	NA
60.9	60.9	NA	1	1.37	0	0	0.000491335	0.000217321	0.000217321	0.018396735	0.002711794	0.000122834	7.11011085	NA	NA	NA
61.1	61.1	NA	1	1.4	0	0	0.000508978	0.000395872	0.00035817	0.016654885	0.003619398	0	7.084808013	NA	NA	NA
61.3	61.3	NA	1	1.41	0	0	0.000378476	0.000274395	0	0.015555366	0.003813146	0	6.882456369	NA	NA	NA
61.5	61.5	NA	1	1.38	0	0.000114463	0.000257543	0	0.000181234	0.011951887	0.003433902	0	6.987735786	NA	NA	NA
61.7	61.7	NA	1	1.47	0	0.000141077	0	0.000225723	0.000376205	0.010994592	0.003874912	0	7.010285488	NA	NA	NA
61.9	61.9	NA	1	1.15	0	0.000221109	0.000374924	0.000211496	0.000259563	0.010584401	0.003643495	0	6.797425341	NA	NA	NA
62.1	62.1	NA	1	1.22	0	0	0.00060203	0.001337844	0.000430021	0.018997382	0.003239493	0	6.969430569	NA	NA	NA
62.3	62.3	NA	1	1.28	0	8.65E-05	0.000586454	0.000490314	0.000423016	0.016314955	0.003797529	0	6.695957255	NA	NA	NA
62.5	62.5	NA	1	1.3	0	0	0.00035125	0.00078794	0.000237331	0.011819097	0.00300936	0	6.822409326	NA	NA	NA
62.7	62.7	NA	1	1.22	0.000414981	0	0.00061304	0.001028021	0.000264079	0.015278839	0.003706533	0	6.839256918	NA	NA	NA
62.9	62.9	NA	1	1.26	0	0	0.000520016	0.000548906	0.000250378	0.00986104	0.002994906	0	6.817871446	NA	NA	NA
63.1	63.1	NA	1	1.32	0	0	0	0.000347564	0.000164128	0.009712487	0.003523914	0	6.935252762	NA	NA	NA
63.3	63.3	NA	1	1.25	0	0	0.000531707	0.000100322	0.000441417	0.009811495	0.002999629	0	6.725978408	NA	NA	NA
63.5	63.5	NA	1	1.22	0	0.00016829	0.000366279	0.000623664	0.000128692	0.010028114	0.002603548	0	6.737993597	NA	NA	NA
63.7	63.7	NA	1	1.23	0	0	0.000542957	0.000940478	0.000223	0.008706697	0.003296522	0	6.800224171	NA	NA	NA
63.9	63.9	NA	1	1.33	0.000102812	0.000149545	0.000252358	0.000607528	0.000121506	0.007710929	0.003476928	0	6.911563307	NA	NA	NA
64.1	64.1	NA	1	1.11	0	0	0.00030877	0.000192981	0	0.004419271	0.003821029	6.75E-05	6.802113416	NA	NA	NA
64.3	64.3	NA	1	1.25	7.97E-05	0.000209343	0.000637997	0	0	0.006549435	0.004017385	0	6.714457831	NA	NA	NA
64.5	64.5	NA	1	1.38	0	0	0.000646704	0.000287424	0.000349015	0.011650944	0.004516665	0.000349015	6.804288608	NA	NA	NA
64.7	64.7	NA	1	1.18	0	0	0.000495462	0.000366642	0.000158548	0.006817551	0.003517777	0	6.73986509	NA	NA	NA
64.9	64.9	NA	1	1.26	4.89E-05	0	0.000215104	0.000381321	0.000205327	0.003998983	0.00339278	0	6.775937459	NA	NA	NA
65.1	65.1	NA	1	1.18	0	4.85E-05	0.000523962	0.000368714	0.00038812	0.007626551	0.003347532	0	6.86524114	NA	NA	NA
65.3	65.3	NA	1	1.21	0.000171613	0	0.000371829	0.000572044	0.000286022	0.008942958	0.003031834	0	6.833474493	NA	NA	NA
65.5	65.5	NA	1	1.22	0	0	0.00045992	9.58E-05	9.58E-05	0.005576529	0.003573961	0	6.706033541	NA	NA	NA
65.7	65.7	NA	1	1.21	0	0.000143553	0.000344527	0.000191404	0.000325387	0.005531577	0.003502694	0	6.940156748	NA	NA	NA
65.9	65.9	NA	1	1.33	0	0	0.000188625	0.00016877	0.000317684	0.008220076	0.003494525	0	6.873822847	NA	NA	NA
66.1	66.1	NA	1	1.23	0	0	0.000457384	0.000228692	0.000248578	0.004195999	0.003370719	0	6.905520461	NA	NA	NA
66.3	66.3	NA	1	1.32	0	0	0.000264353	0	8.81E-05	0.005776612	0.003152659	0	6.878771552	NA	NA	NA
66.5	66.5	NA	1	1.32	0	0	9.85E-05	0.000383987	0.000443062	0.005139515	0.003288502	0.000413524	6.746778265	NA	NA	NA
66.7	66.7	NA	1	1.44	9.93E-05	7.94E-05	0.000407013	0	0	0.005628685	0.003583696	0	6.618963138	NA	NA	NA
66.9	66.9	NA	1	1.43	0	0	0.000374407	0.00022262	0.000232739	0.006213129	0.004158951	0	6.699864407	NA	NA	NA
67.1	67.1	NA	1	1.32	0	0	0.000390836	0.000110236	5.01E-05	0.004319243	0.002334997	0	6.762401735	NA	NA	NA
67.3	67.3	NA	1	1.16	0	0	0.000398437	0.00014577	0.000262386	0.005072788	0.003780296	0	6.811544317	NA	NA	NA
67.5	67.5	NA	1	1.12	0	0.000127317	0.000225254	0	0	0.002477793	0.003212316	0	6.937559451	NA	NA	NA
67.7	67.7	NA	1	1.3	0	0	0.000233504	8.76E-05	7.78E-05	0.004154424	0.003911191	0	6.954127199	NA	NA	NA
67.9	67.9	NA	1	1.19	0	0.000206473	0.000304794	8.85E-05	0.000599756	0.004955362	0.003342903	0	6.949641271	NA	NA	NA
68.1	68.1	NA	1	1.14	5.82E-05	0.00018423	0.000504208	0.000610868	8.73E-05	0.006457743	0.00299616	0	6.642535102	NA	NA	NA
68.3	68.3	NA	1	1.33	0.0003736	0.000196632	0.000206463	0.000648885	0.000235958	0.008052068	0.00378516	0	6.904690788	NA	NA	NA
68.5	68.5	NA	1	1.37	0	0	0.000485258	0.000650246	0.000494963	0.00615307	0.003542382	0	6.79446093	NA	NA	NA
68.7	68.7	NA	1	1.22	0	0.000244086	0.000507698	0.000527225	0.000302666	0.011188893	0.003134062	0	6.827744817	NA	NA	NA
68.9	68.9	NA	1	1.22	0	0.000232502	0.000465004	0.000590942	0.000406878	0.010346331	0.003100024	0	6.87570772	NA	NA	NA
69.1	69.1	NA	1	1.23	0	0.000299508	0.000473416	0.000144923	0.000164246	0.008618108	0.003313914	0	6.780856918	NA	NA	NA
69.3	69.3	NA	1	1.3	0	0.000156818	0.000372443	0	0.000186222	0.010859658	0.003842045	0	6.920035269	NA	NA	NA
69.5	69.5	NA	1	1.37	6.92E-05	0.000118596	0.001047596	0.00036567	0.000286607	0.012057242	0.00360729	0	6.778135048	NA	NA	NA
69.7	69.7	NA	1	1.18	0	0.000157445	0.000364091	0	0	0.01517373	0.003493304	0	6.782553561	NA	NA	NA
69.9	69.9	NA	1	1.19	0	0	0.000383485	0	0.000462148	0.013461293	0.003156373	0.000196659	6.898589065	NA	NA	NA
70.1	70.1	NA	1	1.19	0	0.000126892	0.000244024	0.000331872	0.00010737	0.014046013	0.003865338	0.000605179	6.940518935	NA	NA	NA
70.3	70.3	NA	1	1.17	0	0	0.000304465	0.000235715	0.000432144	0.010803591	0.002759826	0	6.769363739	NA	NA	NA
70.5	70.5	NA	1	1.24	5.81E-05	7.75E-05	0.000387278	0.000242049	0.00030014	0.013554727	0.003766278	0	6.830566761	NA	NA	NA
70.7	70.7	NA	1	1.22	0	0	0.000460216	0.000110052	0.000270127	0.011955619	0.003151481	0	6.974113871	NA	NA	NA
70.9	70.9	NA	1	1.37	3.86E-05	0	7.73E-05	0.000502221	0.000222136	0.015250145	0.004133668	0	6.919735347	NA	NA	NA
71.1	71.1	NA	1	1.16	0	0	0.000586378	0.0003616	0.000293189	0.014268542	0.003645319	0	6.895080863	NA	NA	NA
71.3	71.3	NA	1	1.19	0	0	0.000205612	0.000195821	7.83E-05	0.015979008	0.003172303	0	6.846360102	NA	NA	NA
71.5	71.5	NA	1	1.16	0.000107461	3.91E-05	9.77E-05	0.000664303	0.000214921	0.013510741	0.003516896	0	6.965364725	NA	NA	NA
71.7	71.7	NA	1	1.16	0	6.95E-05	0.000178619	0.000555704	0.000664861	0.017574152	0.003383843	0	6.820046021	NA	NA	NA
71.9	71.9	NA	1	1.3	0	3.95E-05	0.000612903	0.000771071	0	0.016073865	0.002936001	0	6.855380862	NA	NA	NA
72.1	72.1	NA	1	1.16	4.94E-05	7.91E-05	0.000177948	0.000533845	0	0.015135488	0.003618281	0	7.073636364	NA	NA	NA
72.3	72.3	NA	1	1.28	0	0	0.000383571	0.000452417	0.000462253	0.009559778	0.003127582	0	7.004891492	NA	NA	NA
72.5	72.5	NA	1	1.28	0	0	0.000401327	0.000685193	0.000107673	0.007967816	0.003514061	0	6.975351632	NA	NA	NA
72.7	72.7	NA	1	1.15	0.000234206	0	0.00047817	0.000380584	0.000282999	0.010109882	0.003044675	0	6.868230563	NA	NA	NA
72.9	72.9	NA	1	1.26	0	0	0.00035098	0.000536219	0.000311982	0.011855318	0.003714536	0	7.038358608	NA	NA	NA
73.1	73.1	NA	1	1.27	0	0	0.000744274	0.000283999	0.000812825	0.012730994	0.002879163	0	6.8389927	NA	NA	NA
73.3	73.3	NA	1	1.2	0.000241436	0	0.000347668	0.000560132	0.000222121	0.012805779	0.003399422	0.001303756	7.025374856	NA	NA	NA
73.5	73.5	NA	1	1.37	9.52E-05	0.000180964	0.000371453	0.000742907	0	0.012286533	0.003847876	0	6.946738124	NA	NA	NA
73.7	73.7	NA	1	1.23	0	0.000189869	0.00036075	0.000484165	0.000341763	0.012218045	0.003417635	0	6.876615746	NA	NA	NA
73.9	73.9	NA	1	1.27	0	0.000129348	0.000517393	0.000683698	0.000461958	0.010421767	0.002596203	0	7.049303113	NA	NA	NA
74.1	74.1	NA	1	1.42	0	0	0.000377919	0.000316397	0.000421863	0.009992881	0.002882731	0	7.553173128	NA	NA	NA
75.2	75.2	NA	0	13.14	NA	NA	NA	NA	NA	NA	NA	NA	NA	NA	NA	NA
75.4	75.4	NA	0	6.27	NA	NA	NA	NA	NA	NA	NA	NA	NA	NA	NA	NA
75.6	75.6	NA	0	2.69	NA	NA	NA	NA	NA	NA	NA	NA	NA	NA	NA	NA
75.8	75.8	NA	0	1.62	NA	NA	NA	NA	NA	NA	NA	NA	NA	NA	NA	NA
76	76	NA	0	1.32	NA	NA	NA	NA	NA	NA	NA	NA	NA	NA	NA	NA
76.2	76.2	NA	0	1.31	NA	NA	NA	NA	NA	NA	NA	NA	NA	NA	NA	NA
76.4	76.4	NA	0	1.38	NA	NA	NA	NA	NA	NA	NA	NA	NA	NA	NA	NA
76.6	76.6	NA	0	1.68	NA	NA	NA	NA	NA	NA	NA	NA	NA	NA	NA	NA
76.8	76.8	NA	1	1.19	0	0.000187196	0.00064968	0.000374392	0.000209219	0.011121633	0.003237386	0	7.014830836	NA	NA	NA
77	77	NA	1	1.55	0.000365879	0	0.000613385	0.000914696	8.61E-05	0.017885007	0.002980834	0	6.892160498	NA	NA	NA
77.2	77.2	NA	1	1.25	0	0.000103413	0.000941055	0.001003102	0.000155119	0.015067218	0.002802482	0	6.992046276	NA	NA	NA
77.4	77.4	NA	1	1.13	5.05E-05	0.00012124	0.001374057	0.000656718	0.000373824	0.014286147	0.003121937	0	6.790408891	NA	NA	NA
77.6	77.6	NA	1	1.44	0	0	0.000861655	0.000362287	9.79E-05	0.010467154	0.003397664	0	6.949442025	NA	NA	NA
77.8	77.8	NA	1	1.16	0	6.98E-05	0.000528578	0.000169544	0.000359034	0.010581536	0.003091683	0	6.704265846	NA	NA	NA
78	78	NA	1	1.25	5.93E-05	0	0.000642451	0.000474426	0.000316284	0.015339758	0.00352854	0	6.952174809	NA	NA	NA
78.2	78.2	NA	1	1.2	0	0	0.000619547	0.000934399	0.000345321	0.02408109	0.002701632	0	6.709301533	NA	NA	NA
78.4	78.4	NA	1	1.19	0	0	0.000900974	0.00110344	0.000506165	0.025379118	0.002824401	0	6.502666052	NA	NA	NA
78.6	78.6	NA	1	1.23	0.000131686	0.00030389	0.000779984	0.00059765	0.000384927	0.028737844	0.003514992	0	6.756090884	NA	NA	NA
78.8	78.8	NA	1	1.34	0	0.000315217	0.000538919	0.001026997	0.000101683	0.029965936	0.00343688	0	6.849014555	NA	NA	NA
79	79	NA	1	1.25	0	0	0.001092119	0.001142216	0.000290564	0.038514719	0.003797367	0	6.791371802	NA	NA	NA
79.2	79.2	NA	1	1.3	0	0	0.001605482	0.000969163	0.000685267	0.038130201	0.002819383	0	6.874158816	NA	NA	NA
79.4	79.4	NA	1	1.37	0	0	0.000682667	0.00065341	0.000555886	0.029403446	0.002769678	0	6.932995267	NA	NA	NA
79.6	79.6	NA	1	1.37	0.000117253	0	0.000283361	0.000693746	0.000254048	0.031638705	0.002882464	0	6.830608022	NA	NA	NA
79.8	79.8	NA	1	1.52	0	0.000327357	0.000673971	0.000510293	5.78E-05	0.0408234	0.003196549	0	6.961726657	NA	NA	NA
80	80	NA	1	1.52	0	0	0.000992279	0.000415812	0.000160655	0.039114698	0.00376121	0	6.923383931	NA	NA	NA
80.2	80.2	NA	1	1.63	0	0	0.000970566	0.000849245	0.000335965	0.02808108	0.003322321	0	6.911823518	NA	NA	NA
80.4	80.4	NA	1	1.57	0	3.76E-05	0.000704761	0.000761142	0.000516825	0.026771535	0.003458029	0	6.875944951	NA	NA	NA
80.6	80.6	NA	1	1.61	0	0	0.0005112	0.000501905	0.000381076	0.029482294	0.003132261	0	6.83414851	NA	NA	NA
80.8	80.8	NA	1	1.5	0	0.000194468	0.000768611	0.001370535	0.000111124	0.033235482	0.003537463	0	6.850228368	NA	NA	NA
81	81	NA	1	1.68	4.68E-05	5.61E-05	0.000336848	0.001150899	0.000224566	0.028940892	0.002984851	0	6.980144994	NA	NA	NA
81.2	81.2	NA	1	1.79	0.000160632	0.000113387	0.000349611	0.000869302	0.000198428	0.029348401	0.003184292	0.0008882	7.036234293	NA	NA	NA
81.4	81.4	NA	1	1.08	0	0.000242483	0.001222114	0.001784675	0.000252182	0.029020369	0.002783705	0	6.90232309	NA	NA	NA
81.6	81.6	NA	1	1.26	0	0.000114925	0.000517162	0.000890668	0.000363929	0.017190852	0.003629712	0	6.880790774	NA	NA	NA
81.8	81.8	NA	1	1.4	0	0.000138369	0.000553475	0.000830212	0.000207553	0.024342996	0.004289428	0	6.831802836	NA	NA	NA
82	82	NA	1	1.3	0	0	0.000401045	0.000508642	0.000459734	0.020531531	0.003540931	0	6.777578892	NA	NA	NA
82.2	82.2	NA	1	1.27	0	7.88E-05	0.000532161	0.00093621	0.000246371	0.020892257	0.00332108	0	6.524336141	NA	NA	NA
82.4	82.4	NA	1	1.23	0	0.000134997	0.000636414	0.000781054	0	0.023807687	0.003452066	0	6.687689431	NA	NA	NA
82.6	82.6	NA	1	1.39	0	0.000246084	0.000662534	0.000728787	0.000208225	0.023084568	0.0036534	0	6.95831138	NA	NA	NA
82.8	82.8	NA	1	1.26	0	0.000178689	0.000545472	0.000996896	0.000310355	0.01724819	0.003902944	0	6.924780202	NA	NA	NA
83	83	NA	1	1.26	0	0.000189699	0.000654463	0.001100256	0.000331974	0.019510576	0.003575832	0	7.197078299	NA	NA	NA
83.2	83.2	NA	1	1.33	0	0.000132952	0.000579292	0.001329522	0.000151945	0.02119638	0.003314309	9.50E-05	7.23966999	NA	NA	NA
83.4	83.4	NA	1	1.24	0	0.000161391	0.000674046	0.000455693	0.000294302	0.02248087	0.002762641	0	6.987793552	NA	NA	NA
83.6	83.6	NA	1	1.27	0	0	0.000228087	0.000674757	0.000427663	0.019035762	0.003174211	0	7.013463974	NA	NA	NA
83.8	83.8	NA	1	1.34	0	0	0.000478339	0.000450201	0.000187584	0.017970531	0.003610989	0.001097365	7.143172987	NA	NA	NA
84	84	NA	1	1.34	6.56E-05	0	0.00059947	0.000552636	4.68E-05	0.01942657	0.002688248	0.000533903	7.238524646	NA	NA	NA
84.2	84.2	NA	1	1.38	6.60E-05	0.000160315	0.000565819	0.00088645	0	0.01288181	0.003828708	0	7.283535957	NA	NA	NA
84.4	84.4	NA	1	1.46	0	0.000297277	0.000508247	0.000364404	0	0.008438819	0.003337169	0.000489068	7.624479052	NA	NA	NA
84.6	84.6	NA	1	1.65	0	0	0.000195934	0.000303698	0	0.012138134	0.003899094	0.002958609	7.601087199	NA	NA	NA
84.8	84.8	NA	1	1.62	0	0.000266254	0.00055223	0.000325421	0	0.01276046	0.002978098	0	7.699263534	NA	NA	NA
85	85	NA	1	1.31	0	0.000347407	0.000878166	0.000743064	0	0.012429433	0.003155609	0.000395657	7.744768311	NA	NA	NA
85.2	85.2	NA	1	1.27	0	0	0.000526014	0.000889441	0	0.014671002	0.00287873	0	7.84160792	NA	NA	NA
85.4	85.4	NA	1	1.36	0	0	0.000575038	0.000735294	8.48E-05	0.019588989	0.003157994	0	8.121889595	NA	NA	NA
85.6	85.6	NA	1	1.25	0	0.000301553	0.000836568	0.000379374	0	0.015748874	0.003210086	0.001313217	7.926060139	NA	NA	NA
85.8	85.8	NA	1	1.52	0	0	0.000677186	0.000870667	0	0.01903859	0.003560062	0	7.982778593	NA	NA	NA
86	86	NA	1	1.53	0	0.000143684	0.000469367	0.000603471	0	0.01381279	0.003266409	0	8.136866719	NA	NA	NA
86.2	86.2	NA	1	1.28	0	0.000139736	0.00061883	0.000768547	0	0.0114284	0.003024284	0.001377397	8.168691398	NA	NA	NA
86.4	86.4	NA	1	1.45	0	0.000216203	0.000619128	0.000176894	0	0.011861708	0.002938402	4.91E-05	8.183689883	NA	NA	NA
86.6	86.6	NA	1	1.36	0	9.60E-05	0.000825986	0.000653105	0	0.012533856	0.003399988	0	8.248930439	NA	NA	NA
86.8	86.8	NA	1	1.29	0	0.000254369	0.000970371	0.000339159	0	0.013604032	0.00297706	0.000386264	8.129978554	NA	NA	NA
87	87	NA	1	1.29	0	0.000464536	0.001141983	0.000638736	0	0.011690813	0.003435628	0	8.176703331	NA	NA	NA
96.2	96.2	NA	1	1.57	0	0.000124058	0.000496232	0.000330821	0.000134396	0.012240383	0.003142801	0.001695458	8.004716981	NA	NA	NA
96.4	96.4	NA	1	1.58	0	6.18E-05	0.000474109	0.000432883	6.18E-05	0.008482437	0.003463061	0.001442942	8.067182173	NA	NA	NA
96.6	96.6	NA	1	1.34	0	0.000263111	0.000684088	0.000442026	0	0.009398318	0.003757222	0.000399928	7.965878605	NA	NA	NA
96.8	96.8	NA	1	1.47	0	0.000195896	0.000835138	0.000701103	0	0.010031962	0.003227137	0.001484689	8.077115256	NA	NA	NA
97	97	NA	1	1.34	0	7.02E-05	0.000772627	0.000220751	0	0.009432069	0.002468393	0.00226771	7.812793979	NA	NA	NA
97.2	97.2	NA	1	1.44	0	0.000292486	0.001062699	0.000146243	0	0.007926372	0.003071103	0.003129601	7.873570277	NA	NA	NA
97.4	97.4	NA	1	1.4	0	0.000477928	0.000858319	0	0	0.003550319	0.002662739	0.002633478	7.832989533	NA	NA	NA
97.6	97.6	NA	1	1.4	0	0.000174287	0.000580956	0.00048413	0	0.004027963	0.002943512	0.001249056	7.949353448	NA	NA	NA
97.8	97.8	NA	1	1.49	0	0.000184568	0.000475992	0.000475992	0	0.006537598	0.002865664	0.001379404	7.779263961	NA	NA	NA
98	98	NA	1	1.89	0	0.000155096	0.000659157	0.000426514	0	0.009499622	0.003063143	0.00080456	7.729806684	NA	NA	NA
98.2	98.2	NA	1	1.45	0	7.70E-05	0.00059686	0.000365817	0	0.008895136	0.002464453	0.000856783	7.911424219	NA	NA	NA
98.4	98.4	NA	1	1.32	0	4.91E-05	0.000609121	0.000186666	0	0.007859627	0.003045605	0.001434382	7.658264991	NA	NA	NA
98.6	98.6	NA	1	1.33	0	5.89E-05	0.000500319	0.00056899	0	0.005846863	0.002707608	0.00281552	7.780109907	NA	NA	NA
98.8	98.8	NA	1	1.45	0	0.000126808	0.000448706	0.00037067	0	0.008232781	0.002741009	0.001658262	7.958158671	NA	NA	NA
99	99	NA	1	1.5	0	0	0.000520557	0.000451804	0	0.002317952	0.003349245	0.001581315	7.896230805	NA	NA	NA
99.2	99.2	NA	1	1.47	0	0.000325891	0.000483898	0.000602404	0	0.002320736	0.00294289	0.001471445	7.698699916	NA	NA	NA
99.4	99.4	NA	1	1.26	8.02E-05	9.02E-05	0.000410805	0.000210412	0.000300589	0.005641056	0.002875636	0.001472887	7.581586144	NA	NA	NA
99.6	99.6	NA	1	1.37	0	0.00018996	0.000399916	0.000309935	1.00E-04	0.00404915	0.003369292	0.000839824	7.533971076	NA	NA	NA
99.8	99.8	NA	1	1.26	0	0.000313516	0.000568249	0.000362503	0	0.007240271	0.002762864	0.000244935	7.590956418	NA	NA	NA
100	100	NA	1	1.5	8.71E-05	0	0.000406237	0.000241808	0	0.006886679	0.00353039	0.000686733	7.526242993	NA	NA	NA
100.2	100.2	NA	1	1.35	0	6.80E-05	0.000612394	0.00018469	0	0.006376671	0.003032807	0.001312272	7.568790465	NA	NA	NA
100.4	100.4	NA	1	1.22	0.000126182	6.79E-05	0.000621202	0.000126182	0	0.005658766	0.002989537	0.000825034	7.56098635	NA	NA	NA
100.6	100.6	NA	1	1.37	0	0.000115953	0.000512127	0.000202918	0	0.007334042	0.003323993	0.000830998	7.545752825	NA	NA	NA
100.8	100.8	NA	1	1.35	0	0.00010576	0.000624946	0.00021152	0	0.006364834	0.002836293	0.00181715	7.735311617	NA	NA	NA
101	101	NA	1	1.27	0	9.52E-05	0.000333368	0.000161922	0.000123822	0.005381516	0.00273362	0.001657316	7.494931468	NA	NA	NA
101.2	101.2	NA	1	1.31	0	7.85E-05	0.000608523	0.000559449	0	0.005064484	0.003562805	0.002365389	7.447807018	NA	NA	NA
101.4	101.4	NA	1	1.31	7.84E-05	0	0.000440753	0.000176301	0	0.006053008	0.002957942	6.86E-05	7.455674018	NA	NA	NA
101.6	101.6	NA	1	1.21	0	9.68E-05	0.000348635	0.000309897	0	0.00471625	0.002914972	0.001791594	7.422902739	NA	NA	NA
101.8	101.8	NA	1	1.37	0	0	0.000346284	0.00038586	0	0.006638766	0.003175922	0	7.396487377	NA	NA	NA
102	102	NA	1	1.28	0	0.000137898	0.000315196	0.000630393	0	0.005456838	0.003270163	0.000807691	7.20999929	NA	NA	NA
102.2	102.2	NA	1	1.58	0	0.00029705	0.000396067	0.000346559	0	0.005624152	0.003406177	0.000881249	7.123721521	NA	NA	NA
102.4	102.4	NA	1	1.62	0	0.000158611	0.000485745	0.000178437	0	0.008307229	0.003182125	0	7.391807723	NA	NA	NA
102.6	102.6	NA	1	1.55	0	0.00024705	0.000217404	0.000306342	0	0.005909441	0.003270945	0.003083187	7.156070999	NA	NA	NA
102.8	102.8	NA	1	1.57	0	0	0.000507471	6.83E-05	0	0.005377236	0.003025305	0.000331808	7.099632786	NA	NA	NA
103	103	NA	1	1.7	0	0	0.00034136	0	0	0.004476695	0.003150267	0.000107285	7.227109325	NA	NA	NA
103.2	103.2	NA	1	1.32	0	9.64E-05	0.000434024	0.000260414	0	0.007089052	0.003395029	0.002054378	7.323656142	NA	NA	NA
103.4	103.4	NA	1	1.41	0	0.000117727	0.000470907	0	0	0.006749664	0.003129568	0.00051996	7.340558836	NA	NA	NA
103.6	103.6	NA	1	1.15	0	0	0.000643334	5.76E-05	0	0.00716309	0.003274281	0	7.553307224	NA	NA	NA
103.8	103.8	NA	1	1.27	0	0.000219516	0.000706269	0.000257693	0.000152707	0.003941742	0.003540887	0.001527067	7.38119056	NA	NA	NA
104	104	NA	1	1.23	0	0.000150505	0.000432701	0	6.58E-05	0.006217724	0.003057126	0.00122285	7.358042636	NA	NA	NA
104.2	104.2	NA	1	1.3	0	0	0.000470451	0.000442224	0	0.007207309	0.00297325	0.000310498	7.258143823	NA	NA	NA
104.4	104.4	NA	1	1.4	0	4.72E-05	0.00047176	0.000160399	0	0.005821524	0.003113619	0	7.520471156	NA	NA	NA
104.6	104.6	NA	1	1.4	0	0.000228761	0.000371737	0.000362205	0.000171571	0.004031912	0.003469541	0.000924576	7.259912809	NA	NA	NA
104.8	104.8	NA	1	1.3	0	0.000176331	0.000798129	0.000194892	0	0.008965031	0.003136833	0.001252877	7.31762309	NA	NA	NA
105	105	NA	1	1.55	0	0.000158389	0.000549701	0.00030746	0	0.004006298	0.002972114	0.001667738	7.278651838	NA	NA	NA
105.2	105.2	NA	1	1.29	0	0	0.000280353	0.000106341	0.000125676	0.004959349	0.003248228	0	7.009622552	NA	NA	NA
105.4	105.4	NA	1	1.55	0	0.000255384	0.000463475	0.00014188	0.000113504	0.007756117	0.002733558	0	7.347487664	NA	NA	NA
105.6	105.6	NA	1	1.36	0	0	0.000256928	0	0	0.003482795	0.002769108	0.000371118	7.160046331	NA	NA	NA
105.8	105.8	NA	1	1.52	0	0.000131411	0.000488098	0.000328527	0	0.006711346	0.003069385	0.00150184	7.302488176	NA	NA	NA
106	106	NA	1	1.22	0	0.00019072	0.000476799	0.000238399	0.000181184	0.005950451	0.003022905	0	7.377655832	NA	NA	NA
106.2	106.2	NA	1	1.42	0.00029185	0	0.000348337	0.00037658	0	0.006015873	0.003248006	0.001760514	7.449782578	NA	NA	NA
106.4	106.4	NA	1	1.32	0	0	0.000329291	0.000141125	0	0.007046825	0.003283501	0.001006689	7.511059289	NA	NA	NA
106.6	106.6	NA	1	1.29	0	3.76E-05	0.000441323	0.000206577	0	0.004488347	0.002816954	0.001474206	7.458365432	NA	NA	NA
106.8	106.8	NA	1	1.38	0	0.00013023	0.000520921	0.00047441	0	0.004809213	0.003218545	0.000837194	7.610222285	NA	NA	NA
107	107	NA	1	1.34	0	7.35E-05	0.000532878	0.000229689	0	0.007451099	0.003243204	0.001754821	7.541259613	NA	NA	NA
107.2	107.2	NA	1	1.61	0	0.000453821	0.000852073	0.000250065	0	0.00507539	0.00317675	0.001778239	7.513709116	NA	NA	NA
107.4	107.4	NA	1	1.29	0	0.000249102	0.000383234	0.000201198	0	0.00719521	0.003190419	0.00194491	7.44100663	NA	NA	NA
107.6	107.6	NA	1	1.45	0	0.000139953	0.000662443	0	0	0.005943328	0.00299499	0.002883027	7.376393668	NA	NA	NA
107.8	107.8	NA	1	1.48	0	0.000150951	0.000688712	0.000160385	0	0.004094533	0.003113354	0.000490589	7.462859959	NA	NA	NA
108	108	NA	1	1.55	0	0.00018364	0.000688648	0.000266277	0	0.003057599	0.002993325	0.000633556	7.529139302	NA	NA	NA
108.2	108.2	NA	1	1.44	0.00011006	0	0.000550302	0.000220121	0	0.004365731	0.002824885	0.001797654	7.557950922	NA	NA	NA
108.4	108.4	NA	1	1.55	0	0.000219629	0.00059483	0.000292839	0	0.004218714	0.003266987	0.000841913	7.623482629	NA	NA	NA
108.6	108.6	NA	1	1.5	0	0	0.000728155	0.000289395	0	0.005601195	0.002940627	0.002184466	7.473662178	NA	NA	NA
108.8	108.8	NA	1	1.41	0	0.000353666	0.000437429	0	0	0.002242987	0.003397055	0.002457048	7.395278409	NA	NA	NA
109	109	NA	1	1.51	0	0.000255528	0.000346788	5.48E-05	0	0.00123201	0.003212353	0.001724815	7.411362868	NA	NA	NA
109.2	109.2	NA	1	1.38	6.44E-05	0.000193206	0.000404814	0.000368012	0	0.004241343	0.003118905	0.001407647	7.666243476	NA	NA	NA
109.4	109.4	NA	1	1.5	0	0.000343403	0.000510465	0.00039909	0	0.006830943	0.002932851	0.002802914	7.54199916	NA	NA	NA
109.6	109.6	NA	1	1.6	0	0.000320554	0.000522045	0.000146539	0	0.004038979	0.002866668	0.001575294	7.733267229	NA	NA	NA
109.8	109.8	NA	1	1.66	0	0.000390657	0.000599613	0.000345232	0	0.004415332	0.00306166	0.003252446	7.637984873	NA	NA	NA
110	110	NA	1	1.54	0	0.000330563	0.000688674	0.000651944	0	0.009549607	0.003278086	0.001909921	7.715550832	NA	NA	NA
110.2	110.2	NA	1	1.63	0	0.00036164	0.000806736	0.00042655	0	0.00219766	0.003403127	0.001251831	7.630510154	NA	NA	NA
110.4	110.4	NA	1	1.79	0	5.53E-05	0.000801585	0.000128991	0	0.003344543	0.003353757	0.002791726	7.725460887	NA	NA	NA
110.6	110.6	NA	1	1.37	0	0.00026215	0.00041195	0	0	0.002078477	0.003005365	0.002209552	7.328233276	NA	NA	NA
110.8	110.8	NA	1	1.4	0	0.000420828	0.000832305	0	0	0.00392773	0.002740059	0.001664609	7.40628896	NA	NA	NA
111	111	NA	1	1.35	0	0.000406914	0.000767587	0.000184961	0.000175713	0.006723326	0.002857645	0.001387206	7.458339081	NA	NA	NA
111.2	111.2	NA	1	1.46	0	0.000186086	0.000660606	0.000418694	0	0.007145715	0.003219293	0	7.502757417	NA	NA	NA
111.4	111.4	NA	1	1.28	4.76E-05	0.00023815	0.000619189	0.000438195	0	0.006696769	0.003286465	0.001838515	7.471069675	NA	NA	NA
111.6	111.6	NA	1	1.46	0	0.000125271	0.000520357	0.000250542	0	0.002293423	0.003122139	0.002621055	7.377719323	NA	NA	NA
111.8	111.8	NA	1	1.54	0	0	0.000288714	0.000105862	0	0.003888017	0.003570432	0.0006063	7.395658363	NA	NA	NA
112	112	NA	1	1.53	0	0	0.000445434	0.000379093	0.000132683	0.005430508	0.003411837	0.000473866	7.195512821	NA	NA	NA
112.2	112.2	NA	1	1.57	0	9.46E-05	0.000492177	0.000265019	0	0.004268691	0.00346417	0	7.090805369	NA	NA	NA
112.4	112.4	NA	1	1.64	4.75E-05	0	0.000446785	0.000389749	0	0.003802426	0.00299441	4.75E-05	7.242409639	NA	NA	NA
112.6	112.6	NA	1	1.41	0	0.000195981	0.000559947	0.000149319	8.40E-05	0.003788975	0.00285573	0.000783926	7.306218464	NA	NA	NA
112.8	112.8	NA	1	1.4	0	0.00019413	0.000748787	0.000415993	0	0.003919575	0.003050612	0.002015253	7.380936135	NA	NA	NA
113	113	NA	1	1.46	0.000224293	7.48E-05	0.000654187	0.000196256	0.000177565	0.005383027	0.00307468	0.000158874	7.247070775	NA	NA	NA
113.2	113.2	NA	1	1.42	0	0.000223555	0.000614777	0.000437796	0	0.008318119	0.003660718	0.001406535	7.387558492	NA	NA	NA
113.4	113.4	NA	1	1.27	0	0	0.000299261	0.000299261	0	0.00596652	0.003245114	0	7.304959694	NA	NA	NA
113.6	113.6	NA	1	1.29	0	0	0.000616915	0.000170838	0	0.006890464	0.003075083	0	7.498078565	NA	NA	NA
113.8	113.8	NA	1	1.26	0	0	0.000702447	0.000531582	0	0.005296831	0.002676893	0.002050386	7.293914007	NA	NA	NA
114	114	NA	1	1.31	0	0.000130729	0.00079371	0.00016808	3.74E-05	0.005761401	0.003081463	0.000653644	7.514700723	NA	NA	NA
114.2	114.2	NA	1	1.26	0	0	0.000666604	0.000319219	6.57E-05	0.004149845	0.003013802	0	7.346023864	NA	NA	NA
114.4	114.4	NA	1	1.34	0	0	0.000631509	0.000424148	4.71E-05	0.006399925	0.002959612	0.001036807	7.634930915	NA	NA	NA
114.6	114.6	NA	1	1.44	0	0.00014413	0.000682213	0.000480432	0	0.008445995	0.003708935	0	7.267667598	NA	NA	NA
114.8	114.8	NA	1	1.51	0	0.000104598	0.000389864	7.61E-05	5.71E-05	0.007369372	0.002757571	0.000104598	7.472289328	NA	NA	NA
115	115	NA	1	1.32	0	0	0.000928879	0.000335162	0	0.006080803	0.003016461	0.002125887	7.331297388	NA	NA	NA
115.2	115.2	NA	1	1.34	0	0.000143872	0.000815277	0.000527532	4.80E-05	0.005754899	0.003222743	0.000604264	7.604595186	NA	NA	NA
115.4	115.4	NA	1	1.31	5.76E-05	0	0.000749265	0.000144089	0	0.006916294	0.003900021	0.001623408	7.299256766	NA	NA	NA
115.6	115.6	NA	1	1.32	0	0	0.000840736	0.000317612	0.000354978	0.005520836	0.002662332	0.001149007	7.338154648	NA	NA	NA
115.8	115.8	NA	1	1.47	0	0.000256737	0.000817755	0.000199684	0.00015214	0.004916038	0.002871651	0.001626001	7.302687313	NA	NA	NA
116	116	NA	1	1.37	0	0	0.000476949	0	0	0.003710664	0.004101762	0.000763118	7.303399749	NA	NA	NA
116.2	116.2	NA	1	1.41	0	5.68E-05	0.000539987	0.000179996	0	0.001089448	0.003230452	0.00021789	7.435756551	NA	NA	NA
116.4	116.4	NA	1	1.51	0	0.000149901	0.000374753	0.000281065	0	0.002501476	0.002960548	0.000252958	7.142943184	NA	NA	NA
116.6	116.6	NA	1	1.31	0	0.000102277	0.000539279	0.00026964	0.000120873	0.004277041	0.002705693	0	7.494320953	NA	NA	NA
116.8	116.8	NA	1	1.37	0	3.80E-05	0.00037951	0.0004649	0	0.004288466	0.003586372	0.000208731	7.348462665	NA	NA	NA
117	117	NA	1	1.25	0	0	0.000528369	0.000259381	0.000105674	0.004130882	0.003804254	0.000393875	7.396717118	NA	NA	NA
117.2	117.2	NA	1	1.14	0	0.000265199	0.000672469	0.000236785	0.000322028	0.003523361	0.003201334	0	7.301085679	NA	NA	NA
117.4	117.4	NA	1	1.3	0	0	0.000439455	0	0.000152854	0.003926439	0.003353236	0	7.261533125	NA	NA	NA
117.6	117.6	NA	1	1.14	0.000350559	0.000136329	0.000506364	0.000379773	0	0.003885367	0.003671136	0	7.172300601	NA	NA	NA
117.8	117.8	NA	1	1.34	0	0.000202718	0.000598502	8.69E-05	6.76E-05	0.006892424	0.003513785	0	7.351642893	NA	NA	NA
118	118	NA	1	1.31	4.86E-05	0	0.000583692	0.000739343	4.86E-05	0.006323326	0.00360916	0.000787984	7.111310965	NA	NA	NA
118.2	118.2	NA	1	1.56	0	0	0.000614754	0.000429352	0.000117096	0.008401639	0.00307377	0	7.407300325	NA	NA	NA
118.4	118.4	NA	1	1.55	3.90E-05	0.000165923	0.000556331	0.000566091	0	0.005738993	0.003767434	0	7.380033134	NA	NA	NA
118.6	118.6	NA	1	1.25	0	4.85E-05	0.000426778	0.000261887	0	0.004723661	0.003540321	0	7.257356047	NA	NA	NA
118.8	118.8	NA	1	1.24	7.83E-05	0.000254363	0.000606559	4.89E-05	0.000146748	0.006691712	0.004265477	0	7.120585162	NA	NA	NA
119	119	NA	1	1.29	0	0	0.000398969	0.00041843	0.000350314	0.007171702	0.003814528	0.000875785	7.243603299	NA	NA	NA
119.2	119.2	NA	1	1.29	8.64E-05	0	0.000566181	0.000249503	0.000220715	0.003636992	0.003032426	0	7.478076785	NA	NA	NA
119.4	119.4	NA	1	1.28	0.000104231	0.000123182	0.000473776	0.000208462	0	0.003363813	0.00294689	0	7.449354133	NA	NA	NA
119.6	119.6	NA	1	1.26	0.000384331	0.000192165	0.000374723	0.000336289	0	0.003718401	0.003535844	0	7.5946439	NA	NA	NA
119.8	119.8	NA	1	1.24	0.000220068	0	0.000708046	0.000354023	0.000287046	0.004114321	0.00285132	0	7.120869387	NA	NA	NA
120	120	NA	1	1.21	0	0	0.00068331	0.00021173	0.00025985	0.005880315	0.002608127	0.000279098	7.473101266	NA	NA	NA
120.2	120.2	NA	1	1.23	0.00018251	0.000115269	0.00079728	0.000854914	0.000403443	0.006714439	0.003515715	0.000547529	7.339537507	NA	NA	NA
120.4	120.4	NA	1	1.31	0	0	0.000670286	0	0	0.004605824	0.003600395	0	7.3585823	NA	NA	NA
120.6	120.6	NA	1	1.35	0	0	0.000348149	0.00048354	0	0.005347956	0.002949596	0	7.314940577	NA	NA	NA
120.8	120.8	NA	1	1.25	0	8.64E-05	0.000403179	0.000643167	9.60E-05	0.005222133	0.003139039	0	7.12189786	NA	NA	NA
121	121	NA	1	1.27	0	0	0.000593443	0.0004767	0.000214029	0.006313844	0.003833058	0	7.208780419	NA	NA	NA
121.2	121.2	NA	1	1.29	0.000116201	3.87E-05	0.000358288	0.000522906	0.000367971	0.006139306	0.003408574	0	7.051485149	NA	NA	NA
121.4	121.4	NA	1	1.28	0	0	0.000542778	0.001405406	0	0.006086864	0.003295436	0.000213234	7.177252174	NA	NA	NA
121.6	121.6	NA	1	1.27	0	0.000144029	0.000470493	0.001670731	0.00020164	0.006462082	0.002890173	0.000720143	7.18446468	NA	NA	NA
121.8	121.8	NA	1	1.24	0	8.66E-05	0.000596532	0.00200127	0.00019243	0.010102565	0.003790867	0.000134701	7.122181868	NA	NA	NA
122	122	NA	1	1.28	0.00015744	0.0001476	0.00050184	0.0013776	0.0004428	0.008403361	0.0030504	0.00089544	7.247610897	NA	NA	NA
122.2	122.2	NA	1	1.34	0.00010596	0	0.000626126	0.002321482	0.000327512	0.011434021	0.003689326	0.000693555	6.938444058	NA	NA	NA
122.4	122.4	NA	1	1.23	0	0.000106493	0.000542147	0.00169421	0.000367886	0.005799038	0.003562681	0	7.182602044	NA	NA	NA
122.6	122.6	NA	1	1.26	0	7.70E-05	0.000626029	0.002186287	0.000423774	0.008436949	0.003110884	0.00110759	7.227915071	NA	NA	NA
122.8	122.8	NA	1	1.35	0	0	0.000495916	0.002557371	0.000155581	0.013263322	0.003967328	0	7.268871925	NA	NA	NA
123	123	NA	1	1.29	0	0	0.000753948	0.002095389	7.83E-05	0.012709417	0.003358498	0	7.169462969	NA	NA	NA
123.2	123.2	NA	1	1.52	0	0	0.00059216	0.001924519	0.000424381	0.01208006	0.003493743	0.000355296	7.076686688	NA	NA	NA
123.4	123.4	NA	1	1.26	4.83E-05	0	0.000802188	0.002077957	0.000241623	0.008070206	0.003228082	0	7.211248955	NA	NA	NA
123.6	123.6	NA	1	1.35	0	0	0.000422297	0.002245854	0	0.01097973	0.003503148	5.76E-05	7.170818995	NA	NA	NA
123.8	123.8	NA	1	1.26	0	0	0.000623476	0.001861258	0.000229219	0.030073533	0.003126547	0	7.543643657	NA	NA	NA
124	124	NA	1	1.23	0	0	0.000659589	0.001382426	0.000406596	0.02199232	0.003623221	0.002005873	7.444840576	NA	NA	NA
124.2	124.2	NA	1	1.28	0	5.30E-05	0.000697824	0.001165985	0.000362162	0.01739261	0.003489122	0.000945155	7.671545707	NA	NA	NA
124.4	124.4	NA	1	1.43	0	6.02E-05	0.000679354	0.001040529	0	0.010654673	0.003508561	0.000524564	8.224556192	NA	NA	NA
125.4	125.4	NA	0	1.71	NA	NA	NA	NA	NA	NA	NA	NA	NA	NA	NA	NA
125.6	125.6	NA	0	1.33	NA	NA	NA	NA	NA	NA	NA	NA	NA	NA	NA	NA
125.8	125.8	NA	0	1.52	NA	NA	NA	NA	NA	NA	NA	NA	NA	NA	NA	NA
126	126	NA	0	1.25	NA	NA	NA	NA	NA	NA	NA	NA	NA	NA	NA	NA
126.2	126.2	NA	0	1.37	NA	NA	NA	NA	NA	NA	NA	NA	NA	NA	NA	NA
126.4	126.4	NA	0	1.27	NA	NA	NA	NA	NA	NA	NA	NA	NA	NA	NA	NA
126.6	126.6	NA	0	1.28	NA	NA	NA	NA	NA	NA	NA	NA	NA	NA	NA	NA
126.8	126.8	NA	0	1.36	NA	NA	NA	NA	NA	NA	NA	NA	NA	NA	NA	NA
127	127	NA	0	1.7	NA	NA	NA	NA	NA	NA	NA	NA	NA	NA	NA	NA
127.2	127.2	NA	0	1.71	NA	NA	NA	NA	NA	NA	NA	NA	NA	NA	NA	NA
127.4	127.4	NA	0	1.9	NA	NA	NA	NA	NA	NA	NA	NA	NA	NA	NA	NA
127.6	127.6	NA	0	1.74	NA	NA	NA	NA	NA	NA	NA	NA	NA	NA	NA	NA
127.8	127.8	NA	0	1.3	NA	NA	NA	NA	NA	NA	NA	NA	NA	NA	NA	NA
128	128	NA	1	1.47	0.000121221	0.000666714	0.011526067	0.002808279	0.000181831	0.020567111	0.004273029	0.002454719	6.817230218	NA	NA	NA
128.2	128.2	NA	1	1.44	0	0.001101967	0.005589254	0.001280664	0	0.018425677	0.003613656	0.001598348	6.874291954	NA	NA	NA
128.4	128.4	NA	1	1.43	0.000263261	0.000848284	0.008434087	0.002232839	0.000224259	0.023868955	0.002730109	0.000887285	7.07164035	NA	NA	NA
128.6	128.6	NA	1	1.18	0.000454968	0.000702233	0.005113445	0.001839653	0	0.018693253	0.003481495	0.001364904	6.877491327	NA	NA	NA
128.8	128.8	NA	1	1.46	0.000230129	0.000640359	0.003722084	0.001440807	0.000140078	0.019430881	0.004052269	0.000430241	6.889838687	NA	NA	NA
129	129	NA	0	1.52	NA	NA	NA	NA	NA	NA	NA	NA	NA	NA	NA	NA
129.2	129.2	NA	0	1.29	NA	NA	NA	NA	NA	NA	NA	NA	NA	NA	NA	NA
129.4	129.4	NA	0	1.52	NA	NA	NA	NA	NA	NA	NA	NA	NA	NA	NA	NA
129.6	129.6	NA	0	1.26	NA	NA	NA	NA	NA	NA	NA	NA	NA	NA	NA	NA
129.8	129.8	NA	0	1.15	NA	NA	NA	NA	NA	NA	NA	NA	NA	NA	NA	NA
130	130	NA	0	1.3	NA	NA	NA	NA	NA	NA	NA	NA	NA	NA	NA	NA
130.2	130.2	NA	0	1.37	NA	NA	NA	NA	NA	NA	NA	NA	NA	NA	NA	NA
130.4	130.4	NA	1	1.52	0	0.000212162	0.000949677	0.003030885	0	0.03093523	0.004233136	0	6.626121301	NA	NA	NA
130.6	130.6	NA	1	1.4	0	0.000102002	0.000795618	0.002794863	0	0.03452778	0.003937289	0	6.821863475	NA	NA	NA
130.8	130.8	NA	1	1.45	0	0.000154213	0.001922523	0.003320722	0	0.043806802	0.003577744	0	6.730417935	NA	NA	NA
131	131	NA	1	1.79	0	7.22E-05	0.001671654	0.003642555	0	0.072520896	0.003621917	0	6.550185874	NA	NA	NA
131.2	131.2	NA	1	1.9	0.000406593	0.000531699	0.004430822	0.005765281	0	0.095257457	0.00427444	0.000250211	6.670769873	NA	NA	NA
131.4	131.4	NA	1	1.95	0	0.000475461	0.00165883	0.006033071	0	0.097374399	0.003740293	0.001003751	6.514212953	NA	NA	NA
131.6	131.6	NA	1	1.91	0	0.00019701	0.001555339	0.006169511	6.22E-05	0.059548744	0.003359532	0	6.64246849	NA	NA	NA
131.8	131.8	NA	1	1.72	0	0	0.00156682	0.006144393	0.000143369	0.046533538	0.003922171	0	6.891319689	NA	NA	NA
132	132	NA	1	1.75	0.000265247	8.16E-05	0.001101793	0.006447532	0	0.057099427	0.004039909	0.001244619	6.866690018	NA	NA	NA
132.2	132.2	NA	1	1.8	0.000194216	0.000378211	0.001124411	0.005458504	0.000183995	0.057600507	0.004037658	0	6.845497166	NA	NA	NA
132.4	132.4	NA	0	1.75	NA	NA	NA	NA	NA	NA	NA	NA	NA	NA	NA	NA
132.6	132.6	NA	0	1.74	NA	NA	NA	NA	NA	NA	NA	NA	NA	NA	NA	NA
132.8	132.8	NA	1	1.62	0	7.51E-05	0.000955448	0.002415459	0	0.044938272	0.003574879	0	6.766179996	NA	NA	NA
133	133	NA	1	1.62	0.000313172	8.64E-05	0.000831524	0.001511863	0.000118789	0.040777097	0.003833652	0.000874721	6.809898514	NA	NA	NA
133.2	133.2	NA	1	2	8.82E-05	0.00026467	0.001246154	0.001775494	9.93E-05	0.045854057	0.003925937	0	6.702069475	NA	NA	NA
133.4	133.4	NA	1	1.81	0	0.000118699	0.001564675	0.001586257	0.000205026	0.048526508	0.003226468	0	6.836161109	NA	NA	NA
133.6	133.6	NA	1	1.55	0	0.000146191	0.001441028	0.001336605	8.35E-05	0.050801441	0.003717433	0	6.609040718	NA	NA	NA
133.8	133.8	NA	1	1.67	0.000124501	0.000259376	0.001462883	0.001099756	0	0.054769933	0.003351144	0.000487628	6.686901623	NA	NA	NA
134	134	NA	1	1.9	0	0.000103814	0.00191018	0.001131574	0.000321824	0.058686128	0.003882649	0.001318439	6.660627852	NA	NA	NA
134.2	134.2	NA	1	1.82	0	6.23E-05	0.001649703	0.000498023	0	0.058756394	0.00349654	0.000342391	6.888785648	NA	NA	NA
134.4	134.4	NA	1	2.05	0	0.000142668	0.001885254	0.000937532	0.000326098	0.062182819	0.003403648	0	6.883900386	NA	NA	NA
134.6	134.6	NA	1	1.58	8.13E-05	0	0.001534397	0.000751956	0.000243878	0.057555127	0.003973173	0	6.617132867	NA	NA	NA
134.8	134.8	NA	1	1.67	0	0.000182085	0.001871428	0.000738455	0.000252896	0.062687775	0.003510192	0	6.923103859	NA	NA	NA
135	135	NA	1	1.72	0	0.000446642	0.002009887	0.000507547	0.000192868	0.068407215	0.003948717	0.000771472	6.824593003	NA	NA	NA
135.2	135.2	NA	1	1.46	0	0.000121565	0.001549948	0.00106369	0.000324172	0.065006635	0.003940717	0	6.708324839	NA	NA	NA
135.4	135.4	NA	1	1.78	5.10E-05	6.11E-05	0.001905674	0.001161748	0	0.068634844	0.003332382	0	6.693131437	NA	NA	NA
135.6	135.6	NA	1	2.11	0	0.00012206	0.001881764	0.001657987	0.000172919	0.075789324	0.004343315	0.001006998	6.978916732	NA	NA	NA
135.8	135.8	NA	1	1.74	0.000202276	7.08E-05	0.00203287	0.001517067	0.00037421	0.07162579	0.004085967	0	6.783411087	NA	NA	NA
136	136	NA	1	1.64	0	0.000152642	0.001923292	0.00163836	0.000284932	0.068414251	0.004162045	0	6.866196199	NA	NA	NA
136.2	136.2	NA	1	1.97	0	0.000254308	0.001902224	0.001729294	0.000183102	0.060332024	0.003387382	0	6.662103551	NA	NA	NA
136.4	136.4	NA	1	1.63	0	0.000292227	0.001743284	0.00200528	0.000241843	0.060924243	0.002992805	0.000836373	6.881969487	NA	NA	NA
136.6	136.6	NA	1	1.65	0	0	0.00146308	0.001555162	0	0.063403554	0.003857212	0.00069573	6.794508168	NA	NA	NA
136.8	136.8	NA	1	1.49	0	0	0.00158709	0.00144374	0	0.057933916	0.003430163	0	6.872352403	NA	NA	NA
137	137	NA	1	1.98	0.000173443	0	0.001652808	0.001448758	0.000224455	0.059888793	0.003907565	0.001346733	6.79762813	NA	NA	NA
137.2	137.2	NA	1	1.99	0	0.000346144	0.001483474	0.002492236	0	0.061890539	0.003688906	0	6.997992941	NA	NA	NA
137.4	137.4	NA	1	1.87	0	0.00027347	0.001338047	0.002754229	0.00027347	0.083417979	0.003633238	0	6.916706073	NA	NA	NA
137.6	137.6	NA	1	1.92	0	0.000118216	0.001339783	0.001999823	0	0.085322484	0.002699268	0	6.664631344	NA	NA	NA
137.8	137.8	NA	1	2.11	0	8.94E-05	0.001499801	0.00254271	0.000129122	0.070292014	0.004102106	0.000278109	6.658730159	NA	NA	NA
138	138	NA	1	1.79	0	0	0.001112579	0.002115887	0	0.061092513	0.003536412	0	6.617169526	NA	NA	NA
138.2	138.2	NA	1	1.94	0	0	0.00138666	0.002169133	0	0.079891444	0.003209128	0.000128761	6.835149956	NA	NA	NA
138.4	138.4	NA	1	1.76	0	0	0.001008298	0.002843401	8.07E-05	0.089022656	0.003226555	0	6.709762533	NA	NA	NA
138.6	138.6	NA	1	1.85	0	5.18E-05	0.001160057	0.002123318	0	0.084425202	0.003770184	0	6.690250156	NA	NA	NA
138.8	138.8	NA	1	1.54	0	0	0.001058005	0.00097583	0	0.063654946	0.003328095	0	6.786545835	NA	NA	NA
139	139	NA	1	1.69	0	0	0.001250974	0.00087158	0	0.074074074	0.003496575	0	6.81699986	NA	NA	NA
139.2	139.2	NA	1	1.78	0	9.11E-05	0.001741931	0.001124153	0	0.075480297	0.003463607	0	6.828561549	NA	NA	NA
139.4	139.4	NA	1	1.8	0	0.000139901	0.001299078	0.000919347	0.000169879	0.070669824	0.003157758	0	6.916712745	NA	NA	NA
139.6	139.6	NA	1	1.88	0	0	0.001341553	0.001269867	0	0.068705964	0.003676471	0	6.791486994	NA	NA	NA
139.8	139.8	NA	1	1.94	0.000122348	5.10E-05	0.001427392	0.000927805	0	0.079424149	0.003680631	0	6.954126489	NA	NA	NA
140	140	NA	1	1.88	0.000113063	0	0.001264248	0.000955895	7.19E-05	0.087448993	0.003309659	0	6.965277778	NA	NA	NA
140.2	140.2	NA	1	1.89	0	0	0.001515247	0.000992748	0.00013585	0.076472924	0.003856041	0	6.728116431	NA	NA	NA
140.4	140.4	NA	1	2.01	0	0	0.001264421	0.001139024	0.000271694	0.074464972	0.003855961	7.31E-05	6.728730136	NA	NA	NA
140.6	140.6	NA	1	1.91	0	8.39E-05	0.001300731	0.001248282	0.000136367	0.069924788	0.003860234	0	6.860813242	NA	NA	NA
140.8	140.8	NA	1	2.37	5.20E-05	5.20E-05	0.001600865	0.000997942	0.000135138	0.069731179	0.003232915	0.00047818	7.029961999	NA	NA	NA
141	141	NA	1	2.04	0	0.000113546	0.002147052	0.001383197	0	0.07869773	0.003550894	0	6.955057793	NA	NA	NA
141.2	141.2	NA	1	1.88	0	0.000283306	0.002165269	0.001284996	0.000121417	0.075238028	0.00305566	0.000647557	6.880604288	NA	NA	NA
141.4	141.4	NA	1	1.67	0	0.00010937	0.001978603	0.001511295	0	0.072830496	0.003539612	0	6.760048394	NA	NA	NA
141.6	141.6	NA	1	1.46	0.000348946	9.97E-05	0.002273135	0.001146537	0.000468585	0.07131463	0.003858348	0.000169488	6.783120308	NA	NA	NA
141.8	141.8	NA	1	1.67	0.000180243	0.000110149	0.002263055	0.001131528	0	0.071055925	0.00381515	0.000100135	6.966515521	NA	NA	NA
142	142	NA	1	1.99	0.000139469	0.000268975	0.002082067	0.001653699	0.000209203	0.08609199	0.003815463	0	6.909009567	NA	NA	NA
142.2	142.2	NA	1	2	0	0	0.001322081	0.001113331	0.000129226	0.081312936	0.004274396	0	7.124070533	NA	NA	NA
142.4	142.4	NA	1	1.6	0	0.000267746	0.001997796	0.001132771	9.27E-05	0.08109611	0.003480697	0.001668263	6.805929352	NA	NA	NA
142.6	142.6	NA	1	1.87	0	0.000125515	0.001391126	0.000909985	0.000313788	0.076867561	0.003451666	0.000198732	6.916944002	NA	NA	NA
142.8	142.8	NA	1	1.86	0	0.000419643	0.002108452	0.001146343	7.16E-05	0.079312604	0.00322409	0	6.961311008	NA	NA	NA
143	143	NA	1	1.87	0	0	0.001886212	0.001717445	0	0.080759647	0.003732714	0.000625428	7.051522576	NA	NA	NA
143.2	143.2	NA	1	2.03	0	0	0.002248505	0.001603194	0	0.089990623	0.004234853	0	6.971531	NA	NA	NA
143.4	143.4	NA	1	1.93	0	0.000285269	0.001772743	0.001304086	0.000152823	0.072804703	0.003647367	0	6.733415655	NA	NA	NA
143.6	143.6	NA	1	2.15	0.00025348	0.00038529	0.001997425	0.001226845	0.000162227	0.079907125	0.00386304	0	6.941164051	NA	NA	NA
143.8	143.8	NA	1	1.77	0.000131675	0.000131675	0.001954866	0.001337007	0	0.070912001	0.003129811	0	6.822001106	NA	NA	NA
144	144	NA	1	1.76	0	0.00018382	0.001950532	0.001307163	0.00018382	0.065010927	0.003543637	0.001429709	6.944822695	NA	NA	NA
144.2	144.2	NA	1	2.22	0	0.000131027	0.00205612	0.001481616	0.000231817	0.075995807	0.003588131	0.000554346	7.109709781	NA	NA	NA
144.4	144.4	NA	1	2.07	0	6.00E-05	0.001731073	0.001460906	0.000320199	0.082331045	0.003912426	0	6.788343975	NA	NA	NA
144.6	144.6	NA	1	1.86	5.16E-05	0	0.001940325	0.001682303	0	0.091959005	0.003746478	0	6.919303006	NA	NA	NA
144.8	144.8	NA	1	2.22	0.000128003	4.27E-05	0.001557367	0.001898707	0.00017067	0.086017835	0.003765414	0.000149337	7.141072517	NA	NA	NA
145	145	NA	1	2.33	0	0.000202994	0.001666684	0.002019252	0.000235045	0.086047928	0.004476544	0	7.012736945	NA	NA	NA
145.2	145.2	NA	1	1.7	0	0.000123722	0.002196057	0.002773425	0	0.087440201	0.003701336	0	6.921572825	NA	NA	NA
145.4	145.4	NA	1	1.91	0	9.24E-05	0.002329471	0.003324884	0	0.083809661	0.003088859	0.001416154	6.885740531	NA	NA	NA
145.6	145.6	NA	1	1.84	0	6.21E-05	0.001781497	0.003573352	0.000186436	0.083326428	0.003272983	0	6.887430447	NA	NA	NA
145.8	145.8	NA	1	1.77	0	0.000304485	0.001979153	0.002415582	0.000345083	0.073756432	0.003735017	0.001258538	6.790282564	NA	NA	NA
146	146	NA	1	1.9	0	0.000248193	0.001706326	0.002750804	0.000310241	0.078666791	0.003878013	0	6.804517627	NA	NA	NA
146.2	146.2	NA	1	1.9	0	0.000146546	0.001454995	0.002009777	5.23E-05	0.069421038	0.003621785	0	6.862509877	NA	NA	NA
146.4	146.4	NA	1	2.01	0.00010437	0	0.001878659	0.002233517	6.26E-05	0.066890714	0.003934748	0.000678405	6.887570987	NA	NA	NA
146.6	146.6	NA	1	2.02	0	0.000268504	0.001900179	0.002757324	0.000113598	0.075015749	0.003769376	0	6.565394264	NA	NA	NA
146.8	146.8	NA	1	2.2	0	0.00017543	0.002001961	0.00302358	0	0.077746246	0.003229967	0	6.577857725	NA	NA	NA
147	147	NA	1	2.03	0.000133437	0	0.001991296	0.0028843	7.19E-05	0.073452127	0.003448842	0	6.917844209	NA	NA	NA
147.2	147.2	NA	1	1.94	0.000256713	0	0.002351492	0.002680084	0.000154028	0.070770653	0.003604251	0	6.730596448	NA	NA	NA
147.4	147.4	NA	1	1.87	0	6.21E-05	0.002144033	0.002558339	0	0.069334107	0.003987695	0	6.82503888	NA	NA	NA
147.6	147.6	NA	1	1.89	0	0	0.00168865	0.002368229	5.15E-05	0.063169926	0.00328463	0.000267713	6.940045734	NA	NA	NA
147.8	147.8	NA	1	1.66	0	0.00021565	0.002300267	0.002577531	0.000410762	0.061141918	0.003789279	8.22E-05	6.782754057	NA	NA	NA
148	148	NA	1	1.57	0.000164357	6.16E-05	0.001941468	0.002609169	0.00026708	0.055994412	0.004016477	0.000164357	6.742087402	NA	NA	NA
148.2	148.2	NA	1	1.63	0	0	0.002194631	0.003216787	0.000150317	0.0567297	0.004138733	0	6.898651918	NA	NA	NA
148.4	148.4	NA	1	1.95	0	0.000130506	0.002248725	0.003573867	0.000220857	0.059008955	0.003744529	0.000150584	6.820870994	NA	NA	NA
148.6	148.6	NA	1	1.58	0	0.000277349	0.002327747	0.004100796	0	0.053736281	0.00405127	0.00016839	6.782398388	NA	NA	NA
148.8	148.8	NA	1	1.75	0	0.000144297	0.001700645	0.004019707	0.000216446	0.05377131	0.00424646	0.002659191	6.743726976	NA	NA	NA
149	149	NA	1	1.67	0	0.000167156	0.001493956	0.004346055	0.000125367	0.049436371	0.003865481	0.000125367	6.406036675	NA	NA	NA
149.2	149.2	NA	1	1.62	0	0.000162603	0.001443104	0.005660627	0.000213417	0.051189545	0.004390289	0.00172766	6.77585732	NA	NA	NA
149.4	149.4	NA	1	1.91	0	0.000267149	0.001469319	0.007130821	0	0.058515885	0.003637335	0.000626772	6.783578448	NA	NA	NA
149.6	149.6	NA	1	1.68	0.000127271	0	0.001665129	0.006808998	0.000413631	0.056105296	0.004199943	0.001293922	6.696044315	NA	NA	NA
149.8	149.8	NA	1	1.79	0	0	0.001371148	0.005587686	0.000134022	0.052856215	0.004072207	0.000412375	6.880825708	NA	NA	NA
150	150	NA	1	1.8	0	0.000144758	0.0016337	0.007661845	0.000144758	0.061780733	0.00320536	0	6.889862506	NA	NA	NA
150.2	150.2	NA	1	2.06	0.00022731	0.000185981	0.001921805	0.007811208	0	0.059493305	0.003729955	0.000237643	6.840342074	NA	NA	NA
150.4	150.4	NA	1	2.02	0	9.27E-05	0.001462771	0.006541267	9.27E-05	0.051124892	0.003595121	0.001957229	7.006568026	NA	NA	NA
150.6	150.6	NA	1	1.7	0	0.000174554	0.001632594	0.008286187	0	0.054152848	0.004199567	0.00204331	6.850801913	NA	NA	NA
150.8	150.8	NA	1	1.66	0	4.93E-05	0.00189308	0.008755497	0.000128177	0.055066948	0.003588965	0	6.74976707	NA	NA	NA
151	151	NA	1	1.36	0.000182895	0	0.001473323	0.007244683	0	0.056748326	0.003932247	0.000548686	6.644858551	NA	NA	NA
151.2	151.2	NA	1	2	0	0.000215497	0.001446911	0.006741988	0.000215497	0.062155589	0.003950785	0	6.791344345	NA	NA	NA
151.4	151.4	NA	1	1.79	0	0.000257019	0.001840257	0.010866772	0.000236458	0.066187583	0.005212349	0.000709373	6.723043959	NA	NA	NA
151.6	151.6	NA	1	1.75	0	0	0.002053262	0.008233479	0.000418825	0.054855812	0.003892005	0	6.922146797	NA	NA	NA
151.8	151.8	NA	1	1.95	0	0.000313054	0.001638318	0.005885422	0.000250443	0.052071376	0.004215799	0.001179171	6.857735795	NA	NA	NA
152	152	NA	1	1.71	0	0	0.002378394	0.007114319	0.0001982	0.048652765	0.004506431	0.00033381	6.706520218	NA	NA	NA
152.2	152.2	NA	1	1.78	0	0	0.002241358	0.008663108	0.000250198	0.052051624	0.004388891	0.001428214	6.86004434	NA	NA	NA
152.4	152.4	NA	1	1.87	0	0	0.002611507	0.009233543	0.000321257	0.055484165	0.004642679	0.000290167	6.668693849	NA	NA	NA
152.6	152.6	NA	1	2.1	0	0	0.002473095	0.009640877	0.000104792	0.054973959	0.004202165	0.000503002	6.798731832	NA	NA	NA
152.8	152.8	NA	1	1.7	0.000213493	0.000213493	0.002368753	0.009942662	0	0.054277988	0.004198691	0.000904803	6.835580264	NA	NA	NA
153	153	NA	1	1.77	0	0.000298526	0.002532323	0.012908672	0.000370584	0.067363913	0.004086717	0.001122046	6.761135857	NA	NA	NA
153.2	153.2	NA	1	1.95	0	5.19E-05	0.002056908	0.011894744	0.000322041	0.062808406	0.004841005	0.001755644	6.965340087	NA	NA	NA
153.4	153.4	NA	1	1.59	0	0	0.001804831	0.006249871	0.000113447	0.045265155	0.003424022	0.000402219	6.679663819	NA	NA	NA
153.6	153.6	NA	1	1.75	5.09E-05	0.000101801	0.001873136	0.005609227	0.000244322	0.042013214	0.004051674	0.000315583	6.926456071	NA	NA	NA
153.8	153.8	NA	1	1.87	0.000184449	6.15E-05	0.001998196	0.005922859	0.000276673	0.048458827	0.004324302	0	6.883543768	NA	NA	NA
154	154	NA	1	1.85	9.14E-05	0	0.002062065	0.006277617	0.000142211	0.043445579	0.003484179	0	6.750205705	NA	NA	NA
154.2	154.2	NA	1	1.66	0	0.000151662	0.001819947	0.003882553	0.00012133	0.038421095	0.004104991	0	7.060536836	NA	NA	NA
154.4	154.4	NA	1	1.82	5.06E-05	0.000242657	0.0019817	0.003255649	0.000384207	0.040099085	0.004175724	0.001102068	6.6580276	NA	NA	NA
154.6	154.6	NA	1	1.7	0	0.000188218	0.001723677	0.002526078	9.91E-05	0.049917283	0.004140787	0	6.918442876	NA	NA	NA
154.8	154.8	NA	1	1.72	0	0.00037716	0.001756772	0.002888251	0	0.053348287	0.003880778	0.000535964	6.952798289	NA	NA	NA
155	155	NA	1	1.53	6.20E-05	0.000134404	0.001375061	0.002439957	0	0.037074946	0.003928745	0	6.814838301	NA	NA	NA
155.2	155.2	NA	1	1.62	0	0.000175965	0.001107546	0.002246144	0	0.030007246	0.003343339	0	6.914048522	NA	NA	NA
155.4	155.4	NA	1	1.52	5.10E-05	0.000306072	0.001591577	0.002673033	9.18E-05	0.039320111	0.003907525	0	6.784992385	NA	NA	NA
155.6	155.6	NA	1	1.7	0.000328613	0	0.001756025	0.003327206	0	0.045656661	0.00449789	0.000862609	6.812578704	NA	NA	NA
155.8	155.8	NA	1	1.61	0	0.00014246	0.001658645	0.004121173	0.00054949	0.043694606	0.004426445	0.00062072	6.764851656	NA	NA	NA
156	156	NA	1	1.51	0	0.000153258	0.001992358	0.002339743	0.000204344	0.03779349	0.003463637	0.000224779	6.833822092	NA	NA	NA
156.2	156.2	NA	1	1.58	0	0.000186577	0.001616999	0.002342576	0	0.039533558	0.003451671	0.000570096	6.836864857	NA	NA	NA
156.4	156.4	NA	1	1.55	0	0	0.001625897	0.001961566	0.000136366	0.039273277	0.003251794	5.24E-05	6.829429042	NA	NA	NA
156.6	156.6	NA	1	1.58	0	0.000168971	0.0022283	0.002122694	0.000221774	0.040732488	0.003094275	0	6.830484022	NA	NA	NA
156.8	156.8	NA	1	1.77	0	0.000135544	0.001772495	0.001668231	0.000375352	0.037931394	0.003638828	0.000656866	6.838015115	NA	NA	NA
157	157	NA	1	1.66	0	0.00029285	0.001422416	0.002447392	0	0.033060704	0.004058068	0	6.776187101	NA	NA	NA
157.2	157.2	NA	1	1.79	0	0.00016809	0.001617868	0.002847027	0.000136573	0.048357444	0.00404467	0	6.912134195	NA	NA	NA
157.4	157.4	NA	1	1.61	0	0.000432394	0.001655751	0.002531085	0	0.045285327	0.003385326	0.000864787	6.801592425	NA	NA	NA
157.6	157.6	NA	1	1.56	0	0.000261681	0.00164336	0.001203735	0.000439625	0.044506783	0.003276252	0	6.875566751	NA	NA	NA
157.8	157.8	NA	1	1.52	0.000155225	0.00012418	0.001614339	0.001645384	0.000238011	0.039023532	0.003301116	0	6.774202594	NA	NA	NA
158	158	NA	1	1.64	0	0	0.002043611	0.001959338	0.000242284	0.040924892	0.003876541	0.001527441	6.837859252	NA	NA	NA
158.2	158.2	NA	1	1.85	0.000584777	0.000135752	0.001775216	0.001472385	0.000261061	0.044516149	0.004072554	0.000824953	6.941359814	NA	NA	NA
158.4	158.4	NA	1	1.79	0.000278727	0.00028905	0.00208529	0.001393635	0	0.040456699	0.0027563	0.001558806	6.910329576	NA	NA	NA
158.6	158.6	NA	1	1.61	0	0.000145279	0.002137683	0.002148061	0	0.047423365	0.003175394	0	6.945797895	NA	NA	NA
158.8	158.8	NA	1	1.73	0	0.0003741	0.001662666	0.001891282	8.31E-05	0.042720121	0.004354106	0	6.887910672	NA	NA	NA
159	159	NA	1	1.61	0	0.000102343	0.002149195	0.001576076	0	0.045071691	0.003878785	0	6.794923505	NA	NA	NA
159.2	159.2	NA	1	1.67	0	0	0.002187659	0.002017841	0.000249733	0.048428182	0.003556195	0	6.893471974	NA	NA	NA
159.4	159.4	NA	1	1.83	0	0	0.002316149	0.001537357	0.000141599	0.061737011	0.004045676	0	6.95931583	NA	NA	NA
159.6	159.6	NA	1	1.8	0	0.000171795	0.001803853	0.001352889	0.000526124	0.051603067	0.004155303	0	6.781766548	NA	NA	NA
159.8	159.8	NA	1	1.69	0	0.000176602	0.001600459	0.000783673	6.62E-05	0.042958532	0.00314573	0	6.935543137	NA	NA	NA
160	160	NA	1	1.82	0	0.000296153	0.001645296	0.001173645	0.000186467	0.053165001	0.004003554	0.000427777	6.932476618	NA	NA	NA
160.2	160.2	NA	1	1.76	0.000267157	0.000117549	0.001827353	0.001602941	0.000181667	0.057769989	0.003195195	0	6.944564007	NA	NA	NA
160.4	160.4	NA	1	1.81	0	7.41E-05	0.002063186	0.001766934	0.000105804	0.073174345	0.004232177	0	6.825101098	NA	NA	NA
160.6	160.6	NA	1	1.89	0	0.000278998	0.002407647	0.00159132	0.000227331	0.069222423	0.003606303	0	6.726091187	NA	NA	NA
160.74	160.74	NA	1	1.23	0	0	0.002153926	0.002802098	0.000219381	0.045013063	0.003689595	0.002143954	6.820976738	NA	NA	NA
160.94	160.94	NA	1	1.4	0	0.000197916	0.001632807	0.002632282	0	0.040701414	0.004047381	0	6.817310936	NA	NA	NA
161.14	161.14	NA	1	1.56	0	0.000176687	0.001668712	0.001865031	0	0.037801227	0.00351411	0	6.692615951	NA	NA	NA
161.34	161.34	NA	1	1.57	0	0.000186977	0.001938652	0.002046902	0.000246022	0.039648878	0.004093803	0.000206658	6.925441287	NA	NA	NA
161.54	161.54	NA	1	1.42	0	0	0.001360504	0.002123953	0	0.035147992	0.004610054	0	7.006446304	NA	NA	NA
161.74	161.74	NA	1	1.47	0.000194873	0.000175386	0.002182576	0.002776939	0	0.037795598	0.003712329	6.82E-05	6.77342925	NA	NA	NA
161.94	161.94	NA	1	1.5	0	0.00029072	0.001598961	0.002364524	0	0.031058609	0.003905341	0.000465152	6.813601849	NA	NA	NA
162.14	162.14	NA	1	1.54	0	0.000290416	0.001636012	0.002604066	0	0.031490803	0.00374637	0.000425944	6.805903281	NA	NA	NA
162.34	162.34	NA	1	1.43	0	0.000136931	0.001545368	0.002689723	0.000176055	0.030300956	0.004059037	0	6.737462932	NA	NA	NA
162.54	162.54	NA	1	1.27	0	0.000390739	0.001592263	0.002315131	0	0.028983101	0.003897626	0	6.588364011	NA	NA	NA
162.74	162.74	NA	1	1.54	0	0.000277	0.001375108	0.002720537	0.000296786	0.027561509	0.00404618	0	6.850298184	NA	NA	NA
162.94	162.94	NA	1	1.37	0	0.000181626	0.001422733	0.00262348	0	0.027052116	0.003299531	0.000494425	6.61803005	NA	NA	NA
163.14	163.14	NA	1	1.33	0	0.000190377	0.001583135	0.002775495	0	0.0261618	0.004128174	0.000420833	6.645934607	NA	NA	NA
163.34	163.34	NA	1	1.56	0	9.96E-05	0.001294498	0.003236246	0	0.02991287	0.003714215	0.000248942	6.779975695	NA	NA	NA
163.54	163.54	NA	1	1.51	0.000119531	0.000358594	0.001275002	0.003097856	0	0.026047892	0.004352936	0.000189258	6.850825713	NA	NA	NA
163.74	163.74	NA	1	1.45	0	0.000274334	0.001544402	0.002916074	0	0.025279415	0.004135338	0.000487706	6.611137234	NA	NA	NA
163.94	163.94	NA	1	1.24	0	0.000148563	0.000955049	0.002610467	0	0.020353156	0.003501846	0	6.807975726	NA	NA	NA
164.14	164.14	NA	1	1.33	0	0.000231022	0.000913587	0.002373227	0.00031503	0.017788699	0.004126894	0.000619559	6.642184557	NA	NA	NA
164.34	164.34	NA	1	1.36	0	0.00014647	0.001224067	0.002887543	0.000324325	0.025820491	0.00356758	0.000408022	6.810331315	NA	NA	NA
164.54	164.54	NA	1	1.15	0	0.000217315	0.001179709	0.004128982	0.000362191	0.026491711	0.002680216	0	6.70883088	NA	NA	NA
164.74	164.74	NA	1	1.46	0	0.000214472	0.001225553	0.003758362	0.000163407	0.027145994	0.003778788	0	6.683617747	NA	NA	NA
164.94	164.94	NA	1	1.3	0.000103461	0.000186229	0.00134499	0.003424551	0	0.026247995	0.004345352	0	6.751065167	NA	NA	NA
165.14	165.14	NA	1	1.29	6.08E-05	0	0.001154372	0.003493494	0.000293656	0.02419118	0.003139082	0	6.776108138	NA	NA	NA
165.34	165.34	NA	1	1.38	0	0.000282269	0.001582725	0.004677608	0.000131054	0.027743054	0.003709827	0.001139159	6.691129848	NA	NA	NA
165.54	165.54	NA	1	1.39	0.000284799	0.000132228	0.001281595	0.004404211	0.000376341	0.029730967	0.004068555	0.00146468	6.780344828	NA	NA	NA
165.74	165.74	NA	1	1.38	0.000241962	0.000211717	0.001159403	0.00314551	5.04E-05	0.025486697	0.004587202	0.000423434	6.640045521	NA	NA	NA
165.94	165.94	NA	1	1.37	9.84E-05	0.000177089	0.000934635	0.003433552	0	0.024861281	0.004259966	0	6.603261223	NA	NA	NA
166.14	166.14	NA	1	1.37	0	0.000109033	0.001348043	0.004698326	0	0.030360701	0.003726942	0.000297362	6.647799157	NA	NA	NA
166.34	166.34	NA	1	1.49	0	0.000409572	0.00147251	0.003081544	6.83E-05	0.028592046	0.003539875	0.000994676	6.772736279	NA	NA	NA
166.54	166.54	NA	1	1.51	0	0.000169077	0.001213375	0.004187138	0	0.029727687	0.004216975	0.000517176	6.83846834	NA	NA	NA
166.74	166.74	NA	1	1.69	0	0.000253604	0.001318739	0.003793911	0	0.027713813	0.004037371	0	6.753836668	NA	NA	NA
166.94	166.94	NA	1	1.53	0	0.000134059	0.001196222	0.003454605	0	0.025749701	0.00388772	0	6.751514308	NA	NA	NA
167.14	167.14	NA	1	1.55	0	0	0.001096276	0.002389054	0	0.024056013	0.004209285	0	6.606832935	NA	NA	NA
167.34	167.34	NA	1	1.65	0.000277082	0.000338656	0.001272526	0.003725217	0.000164197	0.02876524	0.003530233	0	6.572951096	NA	NA	NA
167.54	167.54	NA	1	1.47	0.000289199	0.000189475	0.00138616	0.002991713	0.000159558	0.024781356	0.003161243	0.00138616	6.901376462	NA	NA	NA
167.74	167.74	NA	1	1.35	0.000213315	0	0.000822786	0.002722305	0	0.022062857	0.00416472	0.002092518	6.781895839	NA	NA	NA
167.94	167.94	NA	1	1.39	0	0.000277644	0.000822647	0.003228891	0	0.022951865	0.00415437	0.000154246	6.570299304	NA	NA	NA
168.14	168.14	NA	1	1.47	0	0	0.001192794	0.004495917	0	0.032123887	0.004363384	0	6.737344598	NA	NA	NA
168.34	168.34	NA	1	1.73	0	0.000356182	0.001721545	0.005243787	0.000118727	0.038052082	0.004254393	0.001434621	6.704610282	NA	NA	NA
168.54	168.54	NA	1	1.42	0	0.000535841	0.000788596	0.00451926	0	0.033939945	0.00500455	0.000738045	6.765852658	NA	NA	NA
168.74	168.74	NA	1	1.45	0	0.000304522	0.001350048	0.005298685	0	0.037375019	0.00467949	0	6.678530269	NA	NA	NA
168.94	168.94	NA	1	1.4	8.11E-05	0.000141912	0.001175839	0.004824993	6.08E-05	0.034910241	0.003902568	0.001459662	6.87908793	NA	NA	NA
169.14	169.14	NA	1	1.3	0	0.000379325	0.001287708	0.005300565	3.99E-05	0.034109285	0.004492004	0	6.741907262	NA	NA	NA
169.34	169.34	NA	1	1.48	6.99E-05	0.000149822	0.0014283	0.004564568	0	0.033729861	0.004484663	0	6.753845116	NA	NA	NA
169.54	169.54	NA	1	1.5	0.000339671	0.000479535	0.000949079	0.004865281	0	0.036924184	0.004235891	0.000929099	6.555999476	NA	NA	NA
169.74	169.74	NA	1	1.42	0.000100764	0.000141069	0.00164245	0.005662925	0	0.035821527	0.003657726	0.000302291	6.900910924	NA	NA	NA
169.94	169.94	NA	1	1.46	0	0.000289566	0.001298053	0.005441837	0	0.039071393	0.004083874	0	6.50958726	NA	NA	NA
170.14	170.14	NA	1	1.36	0	9.09E-05	0.001343014	0.005402349	0.00014137	0.03575648	0.004463249	0.000858317	6.691283784	NA	NA	NA
170.34	170.34	NA	1	1.33	0	0.000408513	0.001256179	0.004299604	0	0.032180645	0.004391519	0.001215327	6.779947376	NA	NA	NA
170.54	170.54	NA	1	1.19	0.000337966	4.10E-05	0.001188001	0.004465246	0	0.032956792	0.004547177	0.000409656	6.676444444	NA	NA	NA
170.74	170.74	NA	1	1.41	0	5.06E-05	0.000880006	0.004602328	0	0.034370796	0.004602328	0	6.551123186	NA	NA	NA
170.94	170.94	NA	1	1.43	0	0.000160359	0.001493345	0.005402101	0	0.036672146	0.00445999	0.001262829	6.555584757	NA	NA	NA
171.14	171.14	NA	1	1.51	0	0.000358455	0.001573219	0.00467983	0	0.037876751	0.004261632	0.00095588	6.802424817	NA	NA	NA
171.34	171.34	NA	1	1.36	0	0.000287345	0.001179105	0.005231659	0	0.032628513	0.00382466	0	6.675750761	NA	NA	NA
171.54	171.54	NA	1	1.22	7.94E-05	0	0.001389799	0.005628685	0.000297814	0.032461731	0.004139615	0.000198543	6.602477551	NA	NA	NA
171.74	171.74	NA	1	1.63	0	0.000354289	0.001249852	0.004517183	0	0.034523481	0.004438452	0	6.726598703	NA	NA	NA
171.94	171.94	NA	1	1.43	0	6.92E-05	0.001215643	0.004911989	0	0.0330991	0.004605608	0	6.725671364	NA	NA	NA
172.14	172.14	NA	1	1.4	0.000168666	0.000297646	0.001210426	0.004444841	5.95E-05	0.037691857	0.004077745	0.001071524	6.66518979	NA	NA	NA
172.34	172.34	NA	1	1.62	0	0.00037912	0.001217176	0.004768936	0.000199537	0.032744034	0.003811158	0.000179583	6.846448087	NA	NA	NA
172.54	172.54	NA	1	1.43	0	0.00014123	0.001543443	0.005043933	0	0.03747642	0.004136025	0.000413602	6.673555945	NA	NA	NA
172.74	172.74	NA	1	1.38	0.000399947	0.000153826	0.000820403	0.004563494	0	0.03214956	0.004666045	0	6.721789481	NA	NA	NA
172.94	172.94	NA	1	1.53	0	7.19E-05	0.001118924	0.004639943	0	0.036246985	0.003972694	0.00015398	6.826559215	NA	NA	NA
173.14	173.14	NA	1	1.67	0	0.000143177	0.001298821	0.00430554	0	0.038923717	0.004223724	0.000378397	6.579262549	NA	NA	NA
173.34	173.34	NA	1	1.54	0	0.000184271	0.001351324	0.003920886	0	0.033209803	0.004340615	0.001064679	6.76468144	NA	NA	NA
173.54	173.54	NA	1	1.26	0	0.000172589	0.001309645	0.004700508	0.000182741	0.031695431	0.004233503	0.000741117	6.651360659	NA	NA	NA
173.74	173.74	NA	1	2.21	0	0.000227955	0.001189332	0.004053639	0	0.039396612	0.003805861	0.001367731	6.84836761	NA	NA	NA
173.94	173.94	NA	1	1.62	0	0.000219969	0.001109845	0.004719339	0	0.035744996	0.003799468	0.000169976	6.744487154	NA	NA	NA
174.14	174.14	NA	1	1.75	0.000464826	0.000326368	0.001414259	0.004935073	0	0.041755264	0.003857071	0.000514276	6.74716402	NA	NA	NA
174.34	174.34	NA	1	1.35	0	0.000221422	0.001429175	0.005293987	0	0.035165764	0.004035911	0.000603877	6.664743762	NA	NA	NA
174.54	174.54	NA	1	1.6	0.0002563	0.0002563	0.001466035	0.005238769	5.13E-05	0.040187817	0.005218265	0.002019643	6.554360973	NA	NA	NA
174.74	174.74	NA	1	1.47	0	0.00022904	0.001185035	0.004590765	8.96E-05	0.035620749	0.004481224	0	6.776825483	NA	NA	NA
174.94	174.94	NA	1	1.97	0	0.000210833	0.001295116	0.00495959	0.000391547	0.041011997	0.004748758	0	6.817590691	NA	NA	NA
175.14	175.14	NA	1	1.16	0	0.000154991	0.001053937	0.004691052	0.000103327	0.029324241	0.004236412	0	6.600286435	NA	NA	NA
175.34	175.34	NA	1	1.4	0	0.000136291	0.001153233	0.005105678	0	0.036851044	0.004225027	0.001226621	6.519308318	NA	NA	NA
175.54	175.54	NA	1	1.41	0	0.000157652	0.001660606	0.005643958	0.000168163	0.041599226	0.004193555	0	6.635006974	NA	NA	NA
175.74	175.74	NA	1	1.55	0	0.000189861	0.00157163	0.006212687	0	0.038805561	0.004746535	0	6.570517707	NA	NA	NA
175.94	175.94	NA	1	1.55	0	8.60E-05	0.001096468	0.005374841	0	0.039354589	0.005385591	0.001289962	6.737108922	NA	NA	NA
176.14	176.14	NA	1	1.48	0	0.000204018	0.001213371	0.006184969	8.59E-05	0.03543472	0.003640112	0.000204018	6.665402233	NA	NA	NA
176.34	176.34	NA	1	1.57	0	0	0.001376338	0.006337555	0	0.042719814	0.004385076	0	6.574565095	NA	NA	NA
176.54	176.54	NA	1	1.69	0	0.000416885	0.001453752	0.006787741	0.000106894	0.045387008	0.004842279	0	6.616989673	NA	NA	NA
176.74	176.74	NA	1	1.69	0	0.000243724	0.001282201	0.006442794	0.000211934	0.039695239	0.004620161	0	6.576236934	NA	NA	NA
176.94	176.94	NA	1	1.93	0	0.000150429	0.001504293	0.006801552	0.000118194	0.045193248	0.004652562	0	6.585084554	NA	NA	NA
177.14	177.14	NA	1	1.9	0	0.000292978	0.001095956	0.006087438	0.000249574	0.043979296	0.00487212	0	6.721881838	NA	NA	NA
177.34	177.34	NA	1	1.81	9.87E-05	0.000197329	0.001699226	0.007158675	0	0.043829069	0.004461839	0	6.596615563	NA	NA	NA
177.54	177.54	NA	1	2.29	5.41E-05	0.000248797	0.001622586	0.00557088	0	0.04594083	0.004867759	0	6.80142731	NA	NA	NA
177.74	177.74	NA	1	1.24	0	0.000441764	0.001479396	0.006328529	0.000236292	0.037097918	0.004222444	0.000349302	6.736590768	NA	NA	NA
177.94	177.94	NA	1	1.27	0	9.47E-05	0.001199041	0.006142454	8.41E-05	0.044248811	0.004775127	0.002524296	6.570105729	NA	NA	NA
178.14	178.14	NA	1	1.33	0.000230287	0.000219819	0.001266578	0.006311955	0.000397768	0.044487245	0.004312646	0.000439639	6.726255017	NA	NA	NA
178.34	178.34	NA	1	1.5	0.000156042	0.000145639	0.001550017	0.006044025	0.000166445	0.046250832	0.005263815	0.000197653	6.696482062	NA	NA	NA
178.54	178.54	NA	1	1.34	0	0.000226086	0.001253751	0.004223702	0	0.034282896	0.004069552	0	6.69611891	NA	NA	NA
178.74	178.74	NA	1	1.61	0	0.000295535	0.001314623	0.005655936	0	0.041588961	0.004932384	0.001243287	6.784222898	NA	NA	NA
178.94	178.94	NA	1	1.71	0	0.000131514	0.000930713	0.00358122	0	0.039970055	0.004623213	0.000546288	6.781162105	NA	NA	NA
179.14	179.14	NA	1	1.58	0	0.000219903	0.001059534	0.004917836	0	0.043900684	0.0043181	0	6.746510216	NA	NA	NA
179.34	179.34	NA	1	1.8	0	7.91E-05	0.001492965	0.006050959	9.89E-05	0.047893535	0.004083408	0	6.868658744	NA	NA	NA
179.54	179.54	NA	1	1.23	0	0.000225521	0.001230113	0.005904543	0.000399787	0.041700836	0.004725685	0.000963589	6.848157248	NA	NA	NA
179.74	179.74	NA	1	1.29	0	0.00010459	0.001276004	0.005428246	0	0.041386451	0.004267291	0.000198722	6.717085851	NA	NA	NA
179.94	179.94	NA	1	1.41	0	0	0.001136329	0.005194647	0	0.040694784	0.003459716	0.00089283	6.753203152	NA	NA	NA
180.14	180.14	NA	1	1.63	0	0.00042936	0.001328972	0.005459006	0	0.050797383	0.004968309	0.000613371	6.68032507	NA	NA	NA
180.34	180.34	NA	1	1.31	0	9.22E-05	0.001198059	0.005078949	8.19E-05	0.045014233	0.005119908	0.000296955	6.822551348	NA	NA	NA
180.54	180.54	NA	1	1.51	0	0.000430249	0.001229281	0.005572743	0	0.046927821	0.004497121	0	6.708218802	NA	NA	NA
180.74	180.74	NA	1	1.39	0	0.00023663	0.001522665	0.004814914	0	0.039579004	0.005051544	0.000390955	6.787569832	NA	NA	NA
180.94	180.94	NA	1	1.44	8.13E-05	0	0.001503454	0.004307192	0	0.04428078	0.003819586	0.000853312	6.478020532	NA	NA	NA
181	181	NA	1	1.27	0.000234323	0.000133899	0.002666815	0.002465967	4.46E-05	0.04962062	0.004039277	0.000647177	6.491850779	NA	NA	NA
181.2	181.2	NA	1	2.59	0	0.000322343	0.00171245	0.001168495	5.04E-05	0.025424839	0.003243581	0.000946884	6.700843739	NA	NA	NA
181.4	181.4	NA	1	1.25	0	0.000219864	0.00246847	0.001379145	0.000149907	0.037636665	0.003577782	0.000879455	6.909881914	NA	NA	NA
181.6	181.6	NA	1	1.41	0	0.000316181	0.00277646	0.00154138	0.000326061	0.047614813	0.003398941	0.000316181	6.825005058	NA	NA	NA
181.8	181.8	NA	1	1.35	0	0.000185118	0.00313727	0.001821955	0.000350751	0.060504496	0.003624424	0	6.823361255	NA	NA	NA
182	182	NA	1	1.35	9.75E-05	0.000195042	0.003998362	0.001999181	0.000390084	0.048058357	0.004232412	0.000448597	6.710863874	NA	NA	NA
182.2	182.2	NA	1	1.38	0	0	0.003190191	0.001921802	0	0.046440342	0.003872431	0	6.925006654	NA	NA	NA
182.4	182.4	NA	1	1.31	0	0.000203004	0.002687392	0.002126713	0.000174004	0.032529049	0.003586412	0.001440365	6.859359459	NA	NA	NA
182.6	182.6	NA	1	1.33	0	0.000146477	0.002509643	0.003271325	0	0.032840193	0.003886529	0.000166008	6.722575986	NA	NA	NA
182.8	182.8	NA	1	1.41	0.000205596	0.000205596	0.002251767	0.005237806	0.000186016	0.039846488	0.004611228	0	6.68162491	NA	NA	NA
183	183	NA	1	1.21	0	0.00010812	0.002496584	0.005209408	0.00010812	0.035266712	0.004855562	0	7.036865403	NA	NA	NA
183.2	183.2	NA	1	1.28	0	0.000233661	0.002044532	0.004975028	0.00016551	0.036470554	0.004176686	0.000720454	6.725576218	NA	NA	NA
183.4	183.4	NA	1	1.4	0	0.000228981	0.002578526	0.003544228	0.000189158	0.032684554	0.003922545	0.00270795	6.725026781	NA	NA	NA
183.6	183.6	NA	1	1.53	0	0.000197124	0.00287801	0.003794636	0.000325255	0.037857657	0.004622557	0	6.85070898	NA	NA	NA
183.8	183.8	NA	1	1.35	0	0	0.003341879	0.00407011	0.000369103	0.030396137	0.004638728	0	6.722304185	NA	NA	NA
184	184	NA	1	1.44	0	3.93E-05	0.00376683	0.003943861	0.000472083	0.03508168	0.00366848	0.000550764	6.822128288	NA	NA	NA
184.2	184.2	NA	1	1.52	0	0.000197885	0.003987375	0.002463663	0.00032651	0.033432605	0.004472192	0	6.966912525	NA	NA	NA
184.4	184.4	NA	1	1.43	0	0.000346106	0.003737948	0.002462299	0.000217553	0.033809642	0.004578492	0.000840544	6.719269103	NA	NA	NA
184.6	184.6	NA	1	1.42	0.000300069	0.000180041	0.003470798	0.002120488	0.000100023	0.02708623	0.004300989	0.000710163	6.771215713	NA	NA	NA
184.8	184.8	NA	1	1.66	0	9.77E-05	0.003486941	0.002725088	0.000302788	0.033619191	0.004033912	7.81E-05	6.818193926	NA	NA	NA
185	185	NA	1	1.55	0	0	0.003758952	0.002492779	0.000227516	0.034275709	0.004085388	0.001958612	6.945994228	NA	NA	NA
185.2	185.2	NA	1	1.38	7.83E-05	0.000401107	0.003756714	0.002729487	0.000205445	0.029995011	0.004148038	0.001310937	6.99254344	NA	NA	NA
185.4	185.4	NA	1	1.45	0	0.000177871	0.00311274	0.003201676	0.000306333	0.03138433	0.004486299	0.001027698	6.819664398	NA	NA	NA
185.6	185.6	NA	1	1.62	0	0.000405997	0.003337096	0.002455786	0.00033668	0.030400254	0.004178797	0.00033668	6.955437702	NA	NA	NA
185.8	185.8	NA	1	1.46	8.94E-05	0.000427291	0.003249399	0.00208677	0.000308047	0.028151519	0.004620705	0	6.876255552	NA	NA	NA
186	186	NA	1	1.39	0	0.000199298	0.002321827	0.002770249	5.98E-05	0.030452806	0.004115513	0	6.782832038	NA	NA	NA
186.2	186.2	NA	1	1.31	0	0.000179008	0.002386777	0.003411102	4.97E-05	0.031674523	0.004674105	0.000606639	6.701366211	NA	NA	NA
186.4	186.4	NA	1	1.35	0	0	0.002832608	0.004005407	0.000367742	0.034259646	0.004681257	0.002236269	6.774897313	NA	NA	NA
186.6	186.6	NA	1	1.42	0	0.000297852	0.002501961	0.004537286	0	0.035613229	0.004338718	0.001787115	6.750284833	NA	NA	NA
186.8	186.8	NA	1	1.71	0.000109874	8.99E-05	0.002047645	0.004724567	0.000249713	0.039744294	0.004454877	0.001138691	7.015275734	NA	NA	NA
187	187	NA	1	1.39	0	0.000199213	0.001543902	0.004243239	0	0.031704766	0.004223318	0.000537875	6.872604053	NA	NA	NA
187.2	187.2	NA	1	1.38	0	0.000340842	0.002004952	0.003679087	0.000200495	0.032690746	0.005012381	0	6.767044298	NA	NA	NA
187.4	187.4	NA	1	1.42	0	0.000148633	0.002833928	0.004052715	0	0.032540626	0.004914784	0.000792707	6.791843327	NA	NA	NA
187.6	187.6	NA	1	1.27	0	0.000265777	0.002372304	0.004203211	0	0.032838201	0.004213055	0	6.808001608	NA	NA	NA
187.8	187.8	NA	1	1.37	0	0.000378592	0.001922847	0.003208066	0	0.027527597	0.004064879	0	6.729149906	NA	NA	NA
188	188	NA	1	1.38	0	9.31E-05	0.002027831	0.002193368	8.28E-05	0.019761006	0.004138431	0.001448451	6.791862835	NA	NA	NA
188.2	188.2	NA	1	1.34	0	0.000190181	0.001811721	0.00388369	0	0.028296882	0.004133927	0.000780742	6.999579626	NA	NA	NA
188.4	188.4	NA	1	1.47	0	0.000471779	0.002519499	0.004205856	0.000200757	0.030053301	0.003995061	0.002348855	6.690597717	NA	NA	NA
188.6	188.6	NA	1	1.53	0	0	0.003060924	0.004130285	5.89E-05	0.02999117	0.004002747	0.000951633	6.758835621	NA	NA	NA
188.8	188.8	NA	1	1.37	7.80E-05	0.000165797	0.002457697	0.004047398	0.000214561	0.030223826	0.004232701	0	6.82929266	NA	NA	NA
189	189	NA	1	1.84	0	0.000158455	0.002535281	0.004228769	0.000267393	0.037464719	0.004407031	4.95E-05	6.746959775	NA	NA	NA
189.2	189.2	NA	1	1.75	0	0.000334577	0.00262741	0.003690182	0.00019681	0.038013796	0.004329814	0	6.671108777	NA	NA	NA
189.4	189.4	NA	1	1.5	0	0	0.002498971	0.004516213	0	0.038729037	0.004666754	0.000622234	6.699905863	NA	NA	NA
189.6	189.6	NA	1	1.59	0.000251259	0	0.001799013	0.004170896	0.000190957	0.041115991	0.004623162	0.002472387	6.837479384	NA	NA	NA
189.8	189.8	NA	1	1.69	0	4.95E-05	0.002168854	0.004218866	0.000217876	0.039851448	0.004377321	0.001099282	7.111416297	NA	NA	NA
190	190	NA	1	1.54	0	0.000263772	0.002139487	0.00508006	0	0.045964772	0.004513438	0.000332158	6.668469055	NA	NA	NA
190.2	190.2	NA	1	1.31	0	0.000242279	0.001744406	0.005775921	0	0.049967535	0.004603293	0.000310117	6.907222706	NA	NA	NA
190.4	190.4	NA	1	1.39	0	0.000127148	0.001643144	0.00472404	0	0.059916082	0.004371937	0.000401005	6.81392869	NA	NA	NA
190.6	190.6	NA	1	1.61	0	0.000367768	0.00150089	0.002504796	0.000208733	0.049946823	0.004095142	0	6.751241444	NA	NA	NA
190.8	190.8	NA	1	1.49	0	5.00E-05	0.001161091	0.002242108	0	0.029507737	0.003413208	0.002021901	6.743570705	NA	NA	NA
191	191	NA	1	1.86	6.00E-05	0.000319936	0.002379524	0.00344931	0.00024995	0.041511698	0.004159168	0.000189962	6.915577681	NA	NA	NA
191.2	191.2	NA	1	1.35	0.000487465	0.001333068	0.004019101	0.00413848	0	0.040787903	0.004436928	0.001114206	6.846012395	NA	NA	NA
191.4	191.4	NA	1	1.51	0.000815344	0.00089489	0.003927574	0.004215927	3.98E-05	0.040250172	0.004186097	0.000696026	6.976345727	NA	NA	NA
191.6	191.6	NA	1	1.31	0	0.000358159	0.001999721	0.003929801	0.000139284	0.034413117	0.004417295	0	6.752250437	NA	NA	NA
191.8	191.8	NA	1	1.37	0	0.000352965	0.001784436	0.004765033	0	0.037894757	0.00422578	0.002431539	6.607048002	NA	NA	NA
192	192	NA	1	1.43	0	4.99E-05	0.002134663	0.004418953	0.000289277	0.038054863	0.004129676	0	6.730898348	NA	NA	NA
192.2	192.2	NA	1	1.36	0.000188466	0.000307497	0.002360783	0.004126411	0	0.03512409	0.003967703	0.000793541	6.711090401	NA	NA	NA
192.4	192.4	NA	1	1.33	0	6.84E-05	0.002082295	0.004057053	0.000136864	0.032300007	0.003949517	0	6.902226721	NA	NA	NA
192.6	192.6	NA	1	1.46	0	0.000228742	0.001790154	0.004425659	0	0.043182496	0.003828941	0.002615614	6.796674327	NA	NA	NA
192.8	192.8	NA	1	1.45	0.000183846	0.000142991	0.002165298	0.003789272	0.000102137	0.040844466	0.004156964	0.000439188	6.6585963	NA	NA	NA
193	193	NA	1	1.72	0	0	0.001727167	0.004832075	0	0.041761511	0.003494269	0.001687233	6.79723127	NA	NA	NA
193.2	193.2	NA	1	1.37	4.95E-05	0	0.002029783	0.005138817	0.000277239	0.044011644	0.004346707	0.000346548	6.831901508	NA	NA	NA
193.4	193.4	NA	1	1.65	0	8.75E-05	0.001914834	0.004626705	0	0.046237886	0.004568385	0.001671834	6.701472121	NA	NA	NA
193.6	193.6	NA	1	1.52	0	6.02E-05	0.002259059	0.004779164	4.02E-05	0.042560668	0.004176749	0	6.783286794	NA	NA	NA
193.8	193.8	NA	1	1.54	0	0	0.001750956	0.003482456	7.78E-05	0.032441319	0.003920195	0	6.692337738	NA	NA	NA
194	194	NA	1	1.37	0	0.000378833	0.002093552	0.004536029	0	0.04098377	0.004226981	0.001315947	7.05549694	NA	NA	NA
194.2	194.2	NA	1	1.5	0	0.00028165	0.002092261	0.004596938	0	0.044359949	0.004154344	0.00028165	6.776225206	NA	NA	NA
194.4	194.4	NA	1	1.4	0	0.000555447	0.002098355	0.003209249	0	0.035744042	0.004330429	0	6.818079809	NA	NA	NA
194.6	194.6	NA	1	1.53	0	0.000285825	0.003358445	0.004491538	0	0.044374349	0.004562994	7.15E-05	6.624873199	NA	NA	NA
194.8	194.8	NA	1	1.38	0	0.000456376	0.002190603	0.004817298	0.000192692	0.037899455	0.004513047	0.000294109	6.811951641	NA	NA	NA
195	195	NA	1	1.44	0	0.000480485	0.00181183	0.005055106	0.000200202	0.04627674	0.004344388	0.000200202	6.663487193	NA	NA	NA
195.2	195.2	NA	1	1.63	0	5.98E-05	0.002300659	0.005099297	5.98E-05	0.048841703	0.0045814	0.000697169	6.587023552	NA	NA	NA
195.4	195.4	NA	1	1.44	0	0.000217837	0.002564534	0.004594378	0.00029705	0.04447833	0.00496074	0.001732793	6.741855808	NA	NA	NA
195.6	195.6	NA	1	1.47	0.000159177	0.000338251	0.002865187	0.002725907	0	0.039028224	0.003929684	0	6.619492921	NA	NA	NA
195.8	195.8	NA	1	1.65	0	0.00014853	0.002970591	0.002723042	0.000237647	0.039934647	0.005059907	0	6.729974677	NA	NA	NA
196	196	NA	1	1.54	0.000101233	0.000273329	0.002621935	0.003239457	9.11E-05	0.036433763	0.00414043	0.0010427	6.76635386	NA	NA	NA
196.2	196.2	NA	1	1.47	0	0.000171764	0.002647187	0.003293828	0	0.033281804	0.00499126	0.000676952	6.798997046	NA	NA	NA
196.4	196.4	NA	1	1.28	0	0.000534792	0.002482241	0.003955441	0	0.036486923	0.004611317	0	6.838531604	NA	NA	NA
196.6	196.6	NA	1	1.41	0	0.000213075	0.002232211	0.003185974	0.000172489	0.040971215	0.004697789	0.001532108	6.853755216	NA	NA	NA
196.8	196.8	NA	1	1.63	0	0.000396248	0.002436922	0.00337801	0	0.046786928	0.005111593	0	6.805568664	NA	NA	NA
197	197	NA	1	1.69	0.000119081	0.000168698	0.002590005	0.003860199	0.000109157	0.04672925	0.00403882	0.000694637	6.773222207	NA	NA	NA
197.2	197.2	NA	1	1.44	9.12E-05	0.000101343	0.002482898	0.0042868	0.000121611	0.048482392	0.004975931	0.001205979	6.688923536	NA	NA	NA
197.4	197.4	NA	1	1.37	8.21E-05	0.000143647	0.002236792	0.004278635	0.0003899	0.046182576	0.005263644	0.000779799	6.732126822	NA	NA	NA
197.6	197.6	NA	1	1.42	0	0	0.002442432	0.004311948	6.03E-05	0.048687821	0.00476425	0.000110563	6.886143411	NA	NA	NA
197.8	197.8	NA	1	1.39	0.000196279	0.000165288	0.002551627	0.004514416	0.000247931	0.042654518	0.004617721	0.000123966	6.729769188	NA	NA	NA
198	198	NA	1	1.48	0	0.000407199	0.002107256	0.004682792	0	0.043539783	0.004662432	0.001231778	6.817878956	NA	NA	NA
198.2	198.2	NA	1	1.51	0	8.93E-05	0.002451905	0.003871429	0	0.042774325	0.003891282	0.002114396	6.801566403	NA	NA	NA
198.4	198.4	NA	1	1.3	0	0.00027081	0.003039087	0.004573675	0	0.041333587	0.004383105	0.001193569	6.705292891	NA	NA	NA
198.6	198.6	NA	1	1.63	0	0.000118792	0.002257046	0.003930032	0.000138591	0.0439233	0.004613085	0.000940436	6.854186457	NA	NA	NA
198.8	198.8	NA	1	1.63	0	0.000250323	0.002272932	0.00456589	4.01E-05	0.049233511	0.004866277	0.001872415	6.79671975	NA	NA	NA
199	199	NA	1	1.58	0	0.000357775	0.002395102	0.006151736	0.000139135	0.054431436	0.004690823	0	6.782286331	NA	NA	NA
199.2	199.2	NA	1	1.61	0	0.000110434	0.001947654	0.005260674	0.000210829	0.05139197	0.004949451	5.02E-05	6.876087257	NA	NA	NA
199.4	199.4	NA	1	2.02	0	0.000228562	0.001828499	0.00396506	5.96E-05	0.051714714	0.004461934	0	6.839926591	NA	NA	NA
199.6	199.6	NA	1	1.37	0	0.00020263	0.002299852	0.005298778	0	0.04948228	0.004508521	0.001651436	6.870527635	NA	NA	NA
199.8	199.8	NA	1	1.28	0	0.00027169	0.00202258	0.005453923	0.000352191	0.054388295	0.004306788	0	6.894068678	NA	NA	NA
200	200	NA	1	1.72	0	0.00017763	0.001726962	0.004559181	0	0.058894349	0.004657864	0.000888152	6.8358068	NA	NA	NA
200.2	200.2	NA	1	1.48	0.000360108	0.000140042	0.001630489	0.005441632	0.000430129	0.06549965	0.004491347	0.001940582	6.806236383	NA	NA	NA
200.4	200.4	NA	1	1.46	0	0.000445981	0.002108272	0.006446447	0	0.068873595	0.004692932	0.001358214	6.602355618	NA	NA	NA
200.6	200.6	NA	1	1.55	0.00013293	7.16E-05	0.001983721	0.005767107	6.14E-05	0.067017056	0.004765021	0.000756677	6.932936339	NA	NA	NA
200.8	200.8	NA	1	1.54	0.000170671	0	0.001867339	0.005511661	0.000160631	0.0593131	0.004588031	0	6.809338255	NA	NA	NA
201	201	NA	1	1.7	0.000110178	7.01E-05	0.002243635	0.00612993	5.01E-05	0.069442497	0.004206815	0.000721168	6.802343803	NA	NA	NA
201.2	201.2	NA	1	1.33	0	0.000190532	0.001754896	0.006508158	0.000381063	0.070205874	0.00436217	0.002396687	6.743373005	NA	NA	NA
201.4	201.4	NA	1	1.46	0	0.00034165	0.002301114	0.006541596	0	0.060853924	0.003999317	0.000170825	6.799467068	NA	NA	NA
201.6	201.6	NA	1	1.37	0.000251299	0.000251299	0.001909874	0.004935517	0.000261351	0.052069198	0.005186816	0.000733794	6.868475559	NA	NA	NA
201.8	201.8	NA	1	1.52	0	0.000388431	0.002440142	0.004442054	0.000338632	0.047328792	0.004033704	0.001902315	6.763945028	NA	NA	NA
202	202	NA	1	1.4	0	0.000282153	0.002176608	0.004494291	0.000564306	0.050787509	0.004413676	0.001723148	6.763699564	NA	NA	NA
202.2	202.2	NA	1	1.76	8.95E-05	7.96E-05	0.002177956	0.004485197	0.00015912	0.055851143	0.003639872	0.00077571	6.752148805	NA	NA	NA
202.4	202.4	NA	1	1.53	0	0.000266162	0.002287021	0.005796416	0.000384456	0.065347686	0.004258591	0.001636403	6.77092511	NA	NA	NA
202.6	202.6	NA	1	1.34	0	0.000165956	0.00218671	0.005720589	0.000273339	0.066684889	0.005134863	0.000283101	6.784805935	NA	NA	NA
202.8	202.8	NA	1	1.42	0	7.03E-05	0.001888707	0.005917279	0	0.060378344	0.004209405	0.000532455	6.790762723	NA	NA	NA
203	203	NA	1	1.61	0	0	0.001881141	0.005398055	0	0.065696789	0.00438592	0	6.710551592	NA	NA	NA
203.2	203.2	NA	1	1.65	0	0.000144064	0.002202122	0.00534066	4.12E-05	0.065291884	0.004826146	0.000967287	6.778669085	NA	NA	NA
203.4	203.4	NA	1	1.39	0.000446673	0.00024364	0.002121698	0.008273608	0.000355308	0.075873551	0.005187501	0.002507461	6.915613592	NA	NA	NA
203.6	203.6	NA	1	1.52	0.00021403	0.000295565	0.002191261	0.007246451	0.000326141	0.074135981	0.004708664	0.001131302	7.085283073	NA	NA	NA
203.8	203.8	NA	1	1.59	0	0.000224229	0.002089406	0.005697454	0.000346536	0.074270746	0.004433618	0.001916138	6.850579528	NA	NA	NA
204	204	NA	1	1.65	0	0.000313229	0.002414898	0.006102921	0	0.066899736	0.004991462	0.001929897	6.831573135	NA	NA	NA
204.2	204.2	NA	1	1.59	5.05E-05	0.000272953	0.003063143	0.007460725	0.000596454	0.081724256	0.005115348	0	6.627671692	NA	NA	NA
204.4	204.4	NA	1	1.26	0.000225025	0	0.002598014	0.006454121	0.000173883	0.071997709	0.004674379	0.000869414	6.798817803	NA	NA	NA
204.6	204.6	NA	1	1.51	0	0.00014232	0.00224662	0.006302735	0	0.068974281	0.004930365	0.001026736	6.713759214	NA	NA	NA
204.8	204.8	NA	1	1.72	0	0.000405026	0.00207576	0.005974139	6.08E-05	0.068672222	0.004485667	0.002480787	6.816136379	NA	NA	NA
205	205	NA	1	1.38	0.000240127	0.000220117	0.002411278	0.004422344	0	0.057220327	0.004682482	0	6.715063155	NA	NA	NA
205.2	205.2	NA	1	1.64	0	0.000281767	0.002455395	0.005403882	0	0.070371228	0.005152305	0.000110694	6.817109145	NA	NA	NA
205.4	205.4	NA	1	1.54	5.11E-05	0.000306501	0.002268107	0.0056907	0.000245201	0.072845043	0.004934664	0.001154487	6.698077055	NA	NA	NA
205.6	205.6	NA	1	1.9	0	0.000160059	0.002931085	0.00481178	0.000560207	0.070536098	0.004841791	0.001600592	6.821084954	NA	NA	NA
205.8	205.8	NA	1	1.53	0	0.000363218	0.003329499	0.004731925	0.000151341	0.065924087	0.004721835	0.001099744	6.923786238	NA	NA	NA
206	206	NA	1	1.67	0	0.000394394	0.003792246	0.005915903	0.000404506	0.073670692	0.004591145	0.001850616	6.534461111	NA	NA	NA
206.2	206.2	NA	1	1.8	0	0.000229708	0.003475586	0.006242073	0.000739061	0.081856043	0.004544229	0.001817692	6.858953281	NA	NA	NA
206.4	206.4	NA	1	1.58	0	4.09E-05	0.002689244	0.006748673	0.000419236	0.078949252	0.005081955	0.001584916	6.667371148	NA	NA	NA
206.6	206.6	NA	1	2.1	0.000131792	0.000547445	0.002544607	0.006984996	0.000385239	0.075577859	0.004450527	0.000648824	6.739085878	NA	NA	NA
206.8	206.8	NA	1	1.5	0	0.0001745	0.002843329	0.007626692	0.00019503	0.07810431	0.004721775	0.002443005	6.765817071	NA	NA	NA
207	207	NA	1	1.62	0.000113314	5.15E-05	0.002709245	0.00635591	0.000381149	0.083183106	0.005130054	0.001184651	6.658549969	NA	NA	NA
207.2	207.2	NA	1	1.39	8.18E-05	0.000460236	0.002720504	0.009225168	0.000480691	0.10765423	0.004765996	0.001155703	6.712157617	NA	NA	NA
207.4	207.4	NA	1	1.83	0.000278328	0.000700973	0.003113145	0.011071252	0.002309088	0.125020617	0.004814036	0.001505031	6.919751765	NA	NA	NA
207.6	207.6	NA	1	1.5	0	0.000257218	0.003673066	0.010638517	0.002047451	0.122456119	0.00467107	0.001183201	6.804872926	NA	NA	NA
207.8	207.8	NA	1	2.11	0	0.000205208	0.004124684	0.009193327	0.001836613	0.117881841	0.005089163	0.001097864	6.897523001	NA	NA	NA
208	208	-7	1	1.5	0	0.000469316	0.003530072	0.010814671	0.00141815	0.11850227	0.004989032	0.000112228	6.852758163	2.90178985	-1.458578497	0.256269598
208.2	208.2	-3	1	1.74	0.000153412	0.000654557	0.003630748	0.009961545	0.000705695	0.120377189	0.004622811	0.002710277	6.752952552	2.848142985	-1.554292522	0.243667653
208.4	208.4	1	1	1.45	0.000397085	0.00057953	0.003799139	0.00950858	0.000600994	0.117580141	0.004582578	0.001566877	6.697742956	2.845754166	-1.558844573	0.242465126
208.6	208.6	5	1	1.47	0.000591093	0.00082753	0.003729258	0.011821855	0.000816783	0.14176554	0.005824951	0.003138165	6.655793991	2.704167116	-1.470901354	0.135815671
208.8	208.8	9	1	1.58	0.000455504	0.000752111	0.003495726	0.012457495	0.000974566	0.157233504	0.005264775	0.001175835	6.65968254	2.78872856	-1.473639606	0.199633099
209	209	13	1	1.74	0.000170709	0.000554803	0.003627557	0.013912747	0.000490787	0.191556328	0.004790509	0.000970905	7.03814673	2.85756121	-1.480028083	0.232834423
209.2	209.2	17	1	2.09	0.000237015	0.000560218	0.004018487	0.014350201	0.000560218	0.212107174	0.005957704	0.002811864	6.71448206	2.745485704	-1.400214141	0.135157644
209.4	209.4	21	1	2.2	0.000429052	0.000385047	0.004103501	0.017382121	0.000550067	0.234174569	0.005566679	0.001331162	6.686134608	2.764150608	-1.404742894	0.162560723
209.6	209.6	25	1	2.58	0.000601553	0.000743738	0.003882752	0.019621568	0.000546866	0.293929782	0.005435853	0.001542163	6.915513199	2.714839069	-1.416980733	0.165907719
209.8	209.8	29	1	1.92	0.000238772	0.000261512	0.003899943	0.019124503	0.000739056	0.263945424	0.004957362	0.001250711	6.684654557	2.815974778	-1.427593124	0.222179676
210	210	33	1	1.96	0.000111592	0.000390573	0.003559791	0.017743159	0.000803464	0.250669553	0.005512655	0.000993171	6.702969556	2.812981878	-1.374261496	0.18870899
210.2	210.2	37	1	1.82	0.000582168	0.000702995	0.003383165	0.01837674	0.000922681	0.252210591	0.00472325	0.002647217	6.746128196	2.740412031	-1.506322278	0.225173721
210.4	210.4	41	1	2.11	0.000272376	0.000446696	0.003061502	0.0166476	0.000828022	0.245584791	0.005393038	0.001013237	6.695725124	2.801343414	-1.400472466	0.1951774
210.6	210.6	45	1	1.7	0.000276613	0.000575355	0.003109129	0.016773808	0.001040065	0.234080926	0.00551013	0	6.704673591	2.809417173	-1.379222378	0.195814789
210.8	210.8	49	1	1.63	0.000449094	0.000339559	0.003548935	0.017240813	0.000701024	0.22029684	0.005115286	0.001182978	6.644468705	2.792880364	-1.443883666	0.20111275
211	211	53	1	1.89	0.000391377	0.000402248	0.002989683	0.016861811	0.000728395	0.226683191	0.005424915	0.001772067	6.722920626	2.773934962	-1.419110024	0.178890621
211.2	211.2	57.2	1	1.87	0.000541876	0.000140888	0.002796081	0.017340038	0.000563551	0.230839258	0.004898561	0.001603954	6.750457239	2.794683694	-1.46486761	0.210579298
211.4	211.4	61.4	1	1.62	0	0.000470686	0.002988309	0.015609265	0.000700556	0.212903367	0.004794431	0.001926529	6.729228049	2.857537179	-1.46399623	0.239237731
211.6	211.6	65.6	1	1.67	0.000185294	0.000588582	0.003575088	0.017417653	0.000588582	0.235923092	0.005526126	0.000762976	6.635278802	2.804790013	-1.385706504	0.177468584
211.8	211.8	69.8	1	1.75	0.000527614	0.000653782	0.003062453	0.015415496	0.000653782	0.203280381	0.005104089	0	6.703960015	2.805904677	-1.449729138	0.20511049
212	212	74	1	2.59	0.000328348	0.000758596	0.002173888	0.011911097	0.00053215	0.182855719	0.006023483	0.002660749	6.996276933	2.748174545	-1.410027664	0.129382539
212.2	212.2	78	1	2.03	0.000949922	0.000927571	0.003274438	0.017087426	0.000357618	0.229423006	0.005431321	0.002078654	6.902267819	2.673007156	-1.476063365	0.143091044
212.4	212.4	82	1	1.98	0.000682579	0.000380454	0.003144337	0.016885428	0.000716148	0.234482527	0.005136124	0.001242069	6.892942538	2.75885953	-1.455306979	0.194603266
212.6	212.6	86	1	2.3	0.000235474	0.000549438	0.003184499	0.017907201	0.000897042	0.225011774	0.005909264	0.001681954	6.837537376	2.761145192	-1.362983533	0.14933672
212.8	212.8	90	1	1.77	0	0.000430463	0.002888635	0.016153698	0.000532415	0.219570216	0.005448758	0.002095676	6.821497566	2.82328072	-1.401996695	0.182892927
213	213	94	1	2.08	0	0.000407729	0.003329785	0.017611616	0.000724851	0.220298095	0.005662899	0.002876753	6.881839439	2.788569626	-1.388458835	0.16486028
213.2	213.2	98	1	2	0.000271708	0.000452847	0.002988792	0.016925167	0.000713234	0.215385486	0.004992641	0.000815125	6.789392775	2.830667943	-1.440292941	0.218664008
213.4	213.4	102	1	2.27	0.000291889	0.000548751	0.003572721	0.0203505	0.000817289	0.258099919	0.004997139	0.002545272	6.724424904	2.767575795	-1.448513387	0.207846155
213.6	213.6	106	1	1.47	0.000213285	0.000201436	0.002701614	0.017050975	0.000485817	0.235229993	0.005782402	0.002346138	6.507363713	2.778957699	-1.374984157	0.148672637
213.8	213.8	110	1	2.19	0.0004212	0.0004212	0.003615304	0.021317421	0.000760501	0.280648181	0.006786007	0.001848602	6.662768943	2.675415818	-1.270137063	0.070235461
214	214	114	1	2.91	0.000105772	0.000599372	0.003784273	0.023704592	0.001339774	0.3045282	0.006604849	0.000857925	6.828972713	2.721979205	-1.23810886	0.114504985
214.2	214.2	118	1	2.16	0.00031223	0.000492362	0.003218369	0.020607167	0.000876645	0.241942069	0.005367951	0.001308963	6.806604545	2.777417381	-1.395898084	0.185306813
214.4	214.4	122	1	1.58	0.000464193	0.000371355	0.003086885	0.019635376	0.000905177	0.225133746	0.005407852	0.002193313	6.507892153	2.747579727	-1.4192073	0.174298215
214.6	214.6	126	1	2.02	0.000136975	0.00044517	0.003298823	0.019929914	0.000707706	0.2381659	0.005410527	0.003104775	6.63387854	2.767703918	-1.411345049	0.174228882
214.8	214.8	130	1	2	0.000460349	0.000314976	0.003634337	0.021042812	0.000823783	0.259309961	0.006420662	0.002955928	6.551789825	2.672998203	-1.325757797	0.091356109
215	215	134	1	2.32	0.000542357	4.72E-05	0.002263751	0.012922243	0.00063668	0.198997819	0.005282085	0.001992572	6.573277532	2.791101764	-1.455213438	0.189075138
215.2	215.2	138	1	1.83	0.000467339	0.000315454	0.002874134	0.01692935	0.000665958	0.219485694	0.005456181	0.001705787	6.515262236	2.769362987	-1.418971825	0.17181173
215.4	215.4	142	1	1.75	0.000374892	0.000597484	0.003303733	0.018838305	0.000843506	0.231003538	0.005213337	0.002846833	6.628717869	2.747425168	-1.450674149	0.187941821
215.6	215.6	146	1	2.01	0.000269513	0.000433565	0.003058391	0.018537831	0.00080854	0.241858939	0.005214497	0.002378748	6.537383178	2.778637958	-1.429923358	0.195934991
215.8	215.8	150	1	2.14	0.000567913	0.000414103	0.003383814	0.018894936	0.000887364	0.241540464	0.005821107	0.002520114	6.474643787	2.702768485	-1.395240278	0.140438969
216	216	154	1	1.85	8.38E-05	0.00028726	0.003758319	0.021388902	0.001053287	0.282520228	0.00617609	0.002118543	6.515479997	2.745883121	-1.302857815	0.136557162
216.2	216.2	158	1	2.29	0.000184056	0.000454004	0.003398898	0.021338209	0.000748494	0.276697302	0.00565665	0.000490816	6.478298887	2.791511798	-1.338532664	0.170625011
216.4	216.4	162	1	2.75	0.000547432	0.000510936	0.004014501	0.023369261	0.000961047	0.301367363	0.005754118	0.002080241	6.687438985	2.687578995	-1.366970497	0.146745755
216.6	216.6	166	1	3.01	0	0.000630166	0.00312612	0.024205805	0.000827866	0.330627325	0.005819772	0.003200257	6.668671721	2.730011756	-1.330936454	0.151385985
216.8	216.8	170	1	2.43	0.000325053	0.000262543	0.003838124	0.031780164	0.001462738	0.422668684	0.006763599	0.002775451	6.331090708	2.616396238	-1.19719502	0.085861946
217	217	174	1	2.62	0.00042909	0.000306493	0.004082483	0.033812279	0.000943998	0.438640153	0.007270008	0.001728619	6.459296801	2.593319688	-1.135247544	0.029617554
217.2	217.2	178	1	2.59	0.000324351	0.000249501	0.003967066	0.031075349	0.001833832	0.41494511	0.007060878	0.000973054	6.424621303	2.63748797	-1.145520287	0.085433353
217.4	217.4	182	1	2.9	0.000366713	0.00072078	0.004008548	0.03565964	0.001605948	0.453939632	0.00744806	0.004261453	6.391933398	2.510043879	-1.148493303	0.020804863
217.6	217.6	186	1	3.05	0.000512078	0.000224815	0.003796868	0.032797942	0.001386356	0.431993605	0.007356431	0.003497115	6.652210037	2.54560289	-1.158714047	0.027042236
217.8	217.8	190	1	2.81	7.39E-05	0.000505299	0.003007148	0.025757949	0.001220113	0.365528716	0.006667488	0.001195465	6.47359183	2.710911623	-1.207094769	0.10896107
218	218	194	1	3.22	0.000601005	0.000336563	0.0024521	0.022802125	0.001117869	0.327223117	0.005385004	0.001887155	6.672066725	2.714948921	-1.384005252	0.185776628
218.2	218.2	198	1	2.27	0.000341634	0.000427043	0.002903891	0.024341439	0.001146915	0.332092876	0.00678388	0.002086409	6.609063785	2.66474147	-1.238542943	0.083704801
218.4	218.4	202	1	2.4	0.000224626	0.000331028	0.002660046	0.020204528	0.001253177	0.297913342	0.005710232	0.00248271	6.915624234	2.746261398	-1.35592617	0.177099235
218.6	218.6	206	1	1.63	0.000462124	0.000165891	0.002026234	0.019136658	0.001173083	0.258042729	0.005024113	0.002429111	6.55123428	2.769962587	-1.439769332	0.218082848
218.8	218.8	210	1	2.19	0.000365877	0.000129827	0.002266075	0.017326032	0.000743556	0.27571759	0.005039656	0.00114484	6.40471691	2.815456665	-1.419212807	0.220033334
219	219	214	1	2.39	0.000883632	0.000530179	0.002203188	0.018815462	0.000730469	0.286991765	0.005631679	0.001402029	6.748052155	2.690341056	-1.40435264	0.151504017
219.2	219.2	218	1	2.75	0.000436645	0.000224223	0.002372045	0.021065178	0.001097513	0.352856485	0.005676387	0.003410553	6.501227559	2.697374002	-1.367557032	0.168309411
219.4	219.4	222	1	1.88	0.000141745	0.000188993	0.002693157	0.023517878	0.001511948	0.360824012	0.005835174	0.003035708	6.323026365	2.723442052	-1.314268551	0.176283711
219.6	219.6	226	1	2.33	0.001039619	0.000293805	0.002632947	0.027143083	0.001401225	0.383506226	0.006520216	0.003039754	6.516015021	2.553142647	-1.293231863	0.08409599
219.8	219.8	230	1	2.39	0.000795246	0.000276127	0.00314785	0.031622081	0.00132541	0.413528021	0.006770638	0.002275288	6.506971396	2.570436481	-1.220019874	0.067570639
220	220	234	1	1.85	0.00076608	0.000459648	0.002104166	0.027701454	0.001205299	0.361732771	0.006424858	0.003237965	6.832367925	2.591076114	-1.292257619	0.088549094
220.2	220.2	238	1	1.98	0.000600532	0.000247839	0.002287741	0.025889597	0.000867435	0.320045374	0.005604964	0.000733983	7.094062754	2.72763954	-1.333318437	0.159466536
224.75	224.75	329	1	2.02	0.000197919	0.000254467	0.00173886	0.015494232	0.001116829	0.305742479	0.004990387	0.004608686	5.746689414	2.763934871	-1.464018867	0.230536211
224.95	224.95	333	1	2.85	0.000282496	0.000319344	0.003353108	0.044155398	0.002051169	0.616173526	0.007787071	0.004937544	6.130336571	2.456960582	-1.033286346	0.010880027
225.15	225.15	337	1	3.39	0.0004895	0.001146145	0.005062143	0.0397808	0.001778913	0.570649124	0.007223104	0.003617522	6.313809739	2.463062752	-1.14036398	0.044644503
225.35	225.35	341	1	3.62	0.00016722	0.000274719	0.003690786	0.038054514	0.001994697	0.541446693	0.006975466	0.002233583	6.498641621	2.59679619	-1.102819404	0.094704992
225.55	225.55	345	1	4.06	0.000364427	0.000437312	0.003462057	0.034061783	0.002174415	0.555836299	0.00744646	0.005478553	6.534449913	2.482415402	-1.1367956	0.05121382
225.75	225.75	349	1	3.67	0.000333655	0.000469588	0.00347248	0.038605076	0.002051358	0.609673513	0.007550481	0.005338474	6.510741009	2.463316821	-1.093746027	0.036791664
225.95	225.95	353	1	4.29	0.000562015	0.000724375	0.003934107	0.038329441	0.002123169	0.641621601	0.006669248	0.003472005	6.527186761	2.496593267	-1.164607901	0.111741879
226.15	226.15	357	1	3.08	0.000797167	0.000352844	0.004390952	0.04580442	0.001816495	0.7133728	0.006664837	0.005802329	6.122169774	2.401044606	-1.162636106	0.074615409
226.35	226.35	361	1	3.03	0.000253215	0.000799627	0.004131405	0.051269408	0.002238955	0.749183714	0.008076231	0.004944359	6.078661698	2.38009123	-0.961423032	-0.007737737
226.55	226.55	365	1	3.37	0.000583502	0.000474943	0.005170098	0.056518258	0.004111652	0.825627943	0.008752527	0.003731698	6.055797518	2.286497043	-0.84954964	-0.006231749
226.75	226.75	369	1	4.27	0.000546332	0.001132639	0.004930309	0.054926312	0.003118088	0.791834342	0.008061722	0.007342163	6.109247802	2.247679214	-1.001317371	-0.007164101
226.95	226.95	373	1	4.35	0.00084935	0.000753456	0.005493376	0.057153034	0.003013822	0.818855569	0.008082524	0.004397441	6.14452862	2.268843044	-0.953215141	-0.006619884
227.15	227.15	377	1	3.02	8.20E-05	0.000833823	0.004374154	0.044807742	0.002460462	0.689995489	0.007436062	0.004948262	6.090833403	2.456380839	-1.050238739	0.061616709
227.35	227.35	381	1	2.61	0.00082131	0.000588606	0.005201632	0.055890163	0.002518685	0.754236592	0.007241219	0.004845731	5.990487905	2.332373577	-1.052115421	0.036265296
227.55	227.55	385	1	2.88	0.00052338	0.001032987	0.00515116	0.050809173	0.002975002	0.669458026	0.007327319	0.004352317	6.083368245	2.382938134	-1.066267958	0.056003192
227.75	227.75	389	1	3.06	0.000345495	0.000234936	0.004850746	0.052377004	0.002280265	0.717965727	0.007559425	0.004132117	5.947234322	2.429248885	-0.99369905	0.030201495
227.95	227.95	393	1	3.3	0.000419524	0.000629285	0.004824521	0.047183292	0.002005847	0.653355533	0.007394103	0.005611128	6.244024231	2.409191144	-1.084174457	0.025923155
228.15	228.15	397	1	2.98	0.000351078	0.000442098	0.004746054	0.045276051	0.002015447	0.59995319	0.00797077	0.003003667	6.418461025	2.464703864	-1.001833778	-0.002508679
228.35	228.35	401	1	3.2	0.000156331	0.000664409	0.005862428	0.042665451	0.001954143	0.583025013	0.007347577	0.004194893	6.196319018	2.492025659	-1.091348717	0.045378614
228.55	228.55	405	1	3.25	0.000413482	0.001120403	0.005348592	0.05035146	0.001600576	0.652461553	0.007669428	0.004988463	5.97346825	2.382268653	-1.05445015	-0.015193331
228.75	228.75	409	1	3.28	0.000799596	0.000659316	0.005218416	0.054905592	0.0014028	0.735964986	0.00792582	0.005639256	6.085019206	2.300299675	-1.016487236	-0.055294818
228.95	228.95	413	1	4.45	0.000659871	0.000701991	0.006725072	0.073007048	0.002681605	0.918035549	0.008802965	0.007202426	5.951370321	2.139853148	-0.8356438	-0.107283963
229.15	229.15	417	1	3.04	0.000622387	0.000730628	0.00714392	0.06589184	0.002110704	0.778741425	0.008388694	0.0070898	5.969068002	2.211681739	-0.936851688	-0.092852242
229.35	229.35	421	1	4.3	0.000416591	0.000807145	0.006470175	0.055107142	0.002343323	0.683221809	0.007980316	0.006040566	6.253174862	2.324210387	-1.008486065	-0.027740698
229.55	229.55	425	1	3.33	0.000436087	0.000237866	0.005801277	0.051867905	0.002339011	0.63625071	0.006845242	0.003964426	6.226692998	2.463313565	-1.088073177	0.074624954
229.75	229.75	429	1	3.59	0.000412334	0.000425219	0.005940186	0.051116523	0.002087441	0.620974912	0.007589522	0.00457433	6.222997354	2.416180661	-1.041070299	0.006154475
229.95	229.95	433	1	3.78	0.000668819	0.000681681	0.005890751	0.046418603	0.002379452	0.595827599	0.007344146	0.005144761	6.23188522	2.386082242	-1.119160226	0.029356826
230.15	230.15	437	1	3.79	0.000977077	0.000578533	0.006852397	0.050345191	0.002057005	0.644266742	0.008125169	0.004628261	6.314580289	2.300177318	-1.037002275	-0.051422664
230.35	230.35	441	1	2.87	0.000433908	0.000736329	0.006429727	0.056079313	0.002143242	0.739839323	0.008704456	0.005417275	6.088136407	2.292708592	-0.916038151	-0.081309878
230.55	230.55	445	1	3.41	0.000647026	0.000523128	0.00589207	0.050137665	0.002188877	0.785848018	0.008163546	0.005534141	6.230914394	2.309167802	-0.987183094	-0.024611922
230.75	230.75	449	1	3.06	0.000581009	0.000318172	0.004869411	0.049219788	0.001756861	0.812237162	0.006723108	0.008355467	6.102828198	2.349061099	-1.147183955	0.065871275
230.95	230.95	453	1	3.04	0.000818621	0.000804977	0.006630829	0.055134117	0.002019265	0.838076787	0.007081071	0.00600322	5.957893026	2.294227957	-1.085064196	0.036792216
231.15	231.15	457	1	3.31	0.000588026	0.000519651	0.008177666	0.0642863	0.002516205	0.896616798	0.008656292	0.006577688	6.036985057	2.197270085	-0.880268896	-0.077176917
231.35	231.35	461	1	3.54	0.000431136	0.000695381	0.006689568	0.061805488	0.001835807	0.822580421	0.008706174	0.007649194	6.044808743	2.221964635	-0.909020875	-0.106475722
231.55	231.55	465	1	4.33	0.000330893	0.001102977	0.007500241	0.063627966	0.001737188	0.798885994	0.00805173	0.006424839	6.037709148	2.271340173	-0.957764973	-0.059927275
231.75	231.75	469	1	4.46	0.000799248	0.000616964	0.007838243	0.064907385	0.001963066	0.813536744	0.008861842	0.004374833	6.112711065	2.219523891	-0.862088787	-0.11796405
231.95	231.95	473	1	3.58	0.000885073	0.000870322	0.009249015	0.08592586	0.002345444	0.97172191	0.00942603	0.005811981	5.884635417	2.044734162	-0.726511402	-0.19260776
232.15	232.15	477	1	3.26	0.001486932	0.001532919	0.010638461	0.10180118	0.003495056	0.981252395	0.010607803	0.006760175	6.019654886	1.792998071	-0.621640535	-0.313137597
232.35	232.35	481	1	4.14	0.001801769	0.00117115	0.012360138	0.144339742	0.00445037	1.467378966	0.013945695	0.009279112	5.632332048	1.333814566	-0.081050764	-0.601986535
232.55	232.55	485	1	6.93	0.00300577	0.003356809	0.01548959	0.278768731	0.0121986	3.003598148	0.015687049	0.01522631	4.694510248	0.160208978	0.78580989	-0.705369182
232.75	232.75	489	1	5.44	0.001345895	0.003175471	0.014405283	0.25321753	0.011166723	2.808861878	0.01564603	0.011419078	4.810034392	0.589121909	0.802703791	-0.620221855
232.95	232.95	493	1	2.77	0.000808797	0.001273425	0.008397722	0.119306155	0.004508613	1.307514928	0.008896767	0.004732323	5.756414066	1.92342649	-0.532732613	-0.114985888
233.15	233.15	497	1	2.8	0.001324831	0.002119729	0.010775291	0.156259384	0.005316988	1.543410291	0.010686969	0.010086379	5.579637295	1.459555422	-0.306267613	-0.337636037
233.35	233.35	501	1	3.39	0.001768637	0.00189385	0.010909205	0.157659138	0.005978933	1.585027625	0.011065721	0.009406646	5.477623457	1.385783078	-0.265984426	-0.353611809
233.55	233.55	505	1	3.05	0.001362612	0.001113673	0.009328652	0.084154394	0.003183795	0.759551386	0.008765264	0.005686285	6.206212392	2.034305751	-0.873470176	-0.154815491
233.75	233.75	509	1	2.86	0.000548511	0.001423515	0.008384375	0.071502266	0.002481357	0.71897977	0.008593332	0.006490708	6.116871705	2.178099772	-0.917154977	-0.11672459
233.95	233.95	513	1	2.6	0.001364006	0.00103612	0.008262729	0.06808226	0.002413241	0.71003069	0.008852923	0.005010099	6.155821088	2.11424548	-0.930246091	-0.148613679
234.15	234.15	517	1	2.85	0.000877013	0.000781089	0.00841384	0.075368277	0.002836588	0.814936622	0.009880096	0.005947242	6.034482759	2.077453288	-0.755540132	-0.205345673
234.35	234.35	521	1	2.69	0.001036991	0.00140633	0.008551622	0.091297801	0.002755838	0.968876073	0.009716461	0.005710552	5.747550621	1.976018776	-0.694535496	-0.222031102
234.55	234.55	525	1	3.19	0.00078858	0.001029164	0.008006095	0.074139913	0.002633056	0.798671443	0.009155551	0.007952632	6.09564934	2.084836588	-0.860902331	-0.164564428
234.75	234.75	529	1	3.2	0.000412443	0.000499931	0.006874055	0.060491682	0.002012223	0.647323493	0.008673807	0.004761845	6.176071015	2.320728854	-0.906679348	-0.100338702
234.95	234.95	533	1	3.23	0.000713749	0.000892186	0.007405142	0.05382429	0.002370665	0.654685887	0.007698288	0.003619725	6.132004689	2.346543754	-1.036453491	-0.003844187
235.15	235.15	537	1	2.9	0.000663181	0.000777962	0.006670068	0.055426604	0.002040556	0.690638949	0.008838158	0.004948348	6.202832054	2.272472185	-0.928494122	-0.104944536
235.35	235.35	541	1	2.78	0.000309442	0.000747818	0.005969649	0.050903183	0.001392488	0.624531002	0.007310564	0.002978378	6.282115665	2.471246189	-1.048960106	0.016571037
235.55	235.55	545	1	3.44	0.00071009	0.000955393	0.005293396	0.04164999	0.001872055	0.553637596	0.00661029	0.006235879	6.241337631	2.412699633	-1.242181775	0.067058992
235.75	235.75	549	1	4.78	0.00091434	0.000814138	0.006575734	0.055699595	0.002517567	0.690815266	0.008103809	0.00543594	6.397355769	2.258165684	-1.016282712	-0.045559135
235.95	235.95	553	1	4.32	0.000382482	0.000382482	0.007968381	0.041359087	0.002129152	0.591368649	0.007981131	0.005469497	6.305571187	2.402979643	-1.073632014	-0.007458592
236.15	236.15	557	1	3.49	0.000581899	0.000801728	0.007862103	0.04542692	0.001875008	0.630144958	0.007978483	0.004603468	6.124415934	2.363664768	-1.060424325	-0.024456296
236.35	236.35	561	1	3.41	0.000646047	0.000444157	0.006810412	0.058897951	0.001870844	0.780680503	0.008829309	0.005666371	6.073571487	2.251182805	-0.897222705	-0.108243009
236.55	236.55	565	1	3.13	0.000605534	0.000934629	0.007345391	0.062527973	0.00281705	0.796580049	0.008227365	0.006660875	6.203838301	2.220060301	-0.956559536	-0.046043137
236.75	236.75	569	1	3.75	0.000519868	0.000279929	0.007664725	0.059371626	0.002479372	0.814966875	0.008384543	0.004758794	6.123500122	2.296515689	-0.903193484	-0.042364054
236.95	236.95	573	1	3.22	0.000332469	0.000970809	0.007101536	0.054657889	0.001981515	0.771168296	0.008298424	0.007606889	6.019934353	2.268925921	-0.989489623	-0.058195183
237.15	237.15	577	1	2.59	0.000684796	0.000566274	0.007480082	0.054744189	0.001751498	0.717231843	0.008046355	0.006070982	5.934276336	2.290134647	-1.016992301	-0.054897113
237.35	237.35	581	1	2.77	0.001202463	0.000607838	0.006712651	0.053608711	0.002074579	0.691878749	0.007505484	0.005325194	6.154183947	2.269378457	-1.09491326	-0.016816393
237.55	237.55	585	1	3.77	0.000567261	0.000648298	0.00734738	0.061871961	0.002458131	0.818449487	0.007063749	0.004267963	6.294847815	2.34554014	-1.017375067	0.051355401
237.75	237.75	589	1	4.86	0.000483786	0.000739118	0.007955599	0.068402027	0.002647387	0.877548278	0.008950049	0.007001465	6.255295898	2.170709256	-0.843723809	-0.107634724
237.95	237.95	593	1	3.63	0.000777998	0.000791647	0.008803658	0.069091654	0.002634273	0.889783662	0.008803658	0.004026479	6.169684211	2.188568925	-0.832240728	-0.091658059
238.15	238.15	597	1	3.39	0.000752569	0.000793618	0.008209844	0.069879452	0.00298291	0.882134012	0.008401407	0.00649946	5.688278331	2.159829575	-0.897919868	-0.064859538
238.35	238.35	601	1	3.92	0.000793693	0.000565002	0.007398838	0.06449096	0.002340723	0.826894102	0.008286698	0.006591692	6.122220392	2.202881908	-0.940686535	-0.070573047
238.55	238.55	605	1	3.64	0.000345768	0.000997407	0.006862158	0.063541459	0.002021411	0.821637077	0.007739876	0.005332801	6.080786026	2.308799531	-0.958276696	-0.017629498
238.75	238.75	609	1	3.07	0.000935529	0.001283011	0.008058912	0.065406821	0.002592751	0.85325564	0.008259382	0.005573078	6.23377489	2.164078622	-0.948775883	-0.062918309
238.95	238.95	613	1	3.62	0.000704391	0.000847878	0.007696121	0.059455793	0.002152305	0.81949336	0.007826563	0.006209074	6.192907343	2.249596861	-1.004370126	-0.026898616
239.15	239.15	617	1	3.42	0.000693648	0.000613612	0.007643465	0.058533202	0.002841288	0.830069632	0.007670144	0.004268602	6.164967105	2.301412065	-0.979704053	0.022621922
239.35	239.35	621	1	4.22	0.000503487	0.000780404	0.006192886	0.052173804	0.001812552	0.727777358	0.00746419	0.002819525	6.637647255	2.414045178	-1.016423286	0.022280521
239.55	239.55	625	1	3.05	0.000748749	0.000577982	0.006108214	0.05609048	0.001983528	0.781339078	0.007342993	0.003770016	6.222576426	2.355181308	-1.022758027	0.022105954
239.75	239.75	629	1	3.14	0.000870998	0.000629799	0.007262787	0.059402093	0.002639795	0.848593673	0.008214185	0.00540019	6.178754761	2.226248118	-0.950142999	-0.036875031
239.95	239.95	633	1	3.37	0.001004641	0.00113199	0.007400385	0.070310731	0.003084673	0.979426081	0.007683382	0.00458456	5.899657734	2.174917103	-0.932187328	0.00504549
240.15	240.15	637	1	3.94	0.000975855	0.001227212	0.008279982	0.074342407	0.003740777	1.126195792	0.009507193	0.004243491	5.749149949	2.045183768	-0.711310252	-0.102634859
240.35	240.35	641	1	4.77	0.000608307	0.001315641	0.007158216	0.076816433	0.002334201	1.10909914	0.008615324	0.00667723	5.932192011	2.103416157	-0.803863222	-0.088065757
240.55	240.55	645	1	2.48	0.000764077	0.000695856	0.006590168	0.053499065	0.002305877	0.873940866	0.007777217	0.006180841	6.011400919	2.263871521	-1.014134664	0.002807397
240.75	240.75	649	1	3.26	0.000512607	0.00101136	0.006802438	0.061776115	0.002590745	0.981047382	0.007633694	0.004087005	6.062489501	2.290909753	-0.928709263	0.034171115
240.95	240.95	653	1	3.72	0.001016189	0.001183234	0.006807077	0.059843813	0.001851414	0.930189178	0.007851107	0.005609922	6.203004922	2.196174238	-0.993147504	-0.03362956
241.15	241.15	657	1	3.86	0.000897138	0.000658835	0.007331296	0.065084527	0.002481146	0.941601951	0.007835936	0.003826852	6.137130076	2.243669106	-0.920544061	-0.007643888
241.35	241.35	661	1	4.21	0.001122888	0.000506669	0.007175527	0.066181908	0.002232082	0.937912524	0.007778052	0.005833539	6.162531646	2.182478225	-0.963681662	-0.031694124
241.55	241.55	665	1	3.49	0.000777128	0.000804396	0.006653306	0.06266105	0.002508623	0.897378216	0.009175563	0.005998882	6.157921249	2.160686318	-0.842206114	-0.116690004
241.75	241.75	669	1	3.42	0.000721972	0.000791392	0.007066991	0.063019785	0.002679625	0.928066644	0.008719195	0.004456786	6.121971951	2.212544372	-0.84988411	-0.063487842
241.95	241.95	673	1	4.39	0.001059659	0.000847727	0.006887782	0.054678394	0.00260941	0.781617569	0.008265339	0.004251881	6.187182429	2.239491988	-0.979211588	-0.039830484
242.15	242.15	677	1	3.1	0.000687257	0.000592928	0.005754097	0.055425291	0.00191354	0.794213562	0.007573307	0.004096593	6.113692536	2.34755657	-1.001247207	0.006012834
242.35	242.35	681	1	2.55	0.000604528	0.000851836	0.006223895	0.057402726	0.00152506	0.787879204	0.00670477	0.00460266	6.177034711	2.377814662	-1.088223464	0.052624793
242.55	242.55	685	1	3.25	0.000470751	0.000775355	0.006507442	0.058677743	0.002436829	0.816420907	0.007601246	0.004472136	6.175188098	2.337260196	-0.977436065	0.019171295
242.75	242.75	689	1	3.73	0.000573768	0.000808492	0.005789844	0.059332864	0.002503716	0.843322119	0.00756331	0.004955272	6.344502358	2.311791415	-0.982790409	0.020278266
242.95	242.95	693	1	3.55	0.000369481	0.000818136	0.006611069	0.05989549	0.002691932	0.884312898	0.008194558	0.004090681	6.01539927	2.310231183	-0.890443135	-0.007167306
243.15	243.15	697	1	4.26	0.000416211	0.000585297	0.006087092	0.052013423	0.002445242	0.821562354	0.007335727	0.006464284	6.245146617	2.34462613	-1.047519399	0.048882678
243.35	243.35	701	1	5.53	0	0.000463871	0.005871282	0.046957006	0.001988019	0.784724063	0.008058103	0.004267614	6.218742273	2.440710036	-0.948367015	0.013361642
243.55	243.55	705	1	6.87	0.000474271	0.000571915	0.006067877	0.049700791	0.002510845	0.814225334	0.007741773	0.003752319	6.1896909	2.379864892	-0.983649634	0.037429854
243.75	243.75	709	1	5.6	0.000652623	0.000849927	0.00795289	0.093962482	0.004462118	1.310177878	0.009576858	0.006769063	5.84476182	1.959135762	-0.582443366	-0.10976525
243.95	243.95	713	1	3.43	0.000971667	0.001511483	0.008482811	0.098030446	0.00393294	1.295880439	0.010271913	0.008004689	5.762776642	1.824005824	-0.567993688	-0.212494996
244.15	244.15	717	1	3.81	0.000809859	0.0011473	0.006640841	0.066070971	0.002686031	0.92796307	0.007896122	0.004940138	6.049893843	2.211465265	-0.933028268	-0.015093303
244.35	244.35	721	1	3.67	0.000369055	0.000649028	0.006197585	0.04712455	0.002048893	0.7461281	0.007381107	0.003206964	6.454657467	2.441960782	-1.033177398	0.053797087
244.55	244.55	725	1	3.18	0.000684701	0.000460617	0.006174761	0.047207041	0.001742876	0.718301443	0.00730763	0.004867604	6.377183233	2.384420435	-1.08817094	0.027491257
244.75	244.75	729	1	2.85	0.000750152	0.000428658	0.004929569	0.030708596	0.001381232	0.555457652	0.006001215	0.002417156	6.392373268	2.574502639	-1.275528841	0.146956848
244.95	244.95	733	1	3.92	5.89E-05	0.000329742	0.005240535	0.034399105	0.00127186	0.550727198	0.007890243	0.002637932	6.692544136	2.562904984	-1.045101495	0.012095341
245.15	245.15	737	1	3.01	0	0.000783359	0.005953529	0.040831084	0.001542615	0.548170555	0.006724836	0.003856537	6.277975335	2.560468114	-1.154815611	0.08614563
245.35	245.35	741	1	2.82	0.00036357	0.00048476	0.005308126	0.042840696	0.001478519	0.540786524	0.006980549	0.003599346	6.518802338	2.516533901	-1.133440688	0.050095276
245.55	245.55	745	1	3.2	0.000327497	0.00022223	0.005988514	0.035147432	0.001216417	0.460753009	0.006549937	0.004070318	6.478517845	2.575965935	-1.22601693	0.082712711
245.75	245.75	749	1	3.25	0.0002319	0.000660916	0.005032234	0.028338203	0.000892816	0.386577617	0.00550763	0.003153843	6.506035003	2.681524369	-1.355236417	0.165401229
245.95	245.95	753	1	2.32	0.000222116	0.000444231	0.00543599	0.037631077	0.001437907	0.46285407	0.007201225	0.003799348	6.507493343	2.54831192	-1.145896723	0.038488872
246.15	246.15	757	1	2.11	0.000508418	0.000566193	0.00581214	0.033058711	0.001455924	0.382260841	0.006216563	0.003859353	6.383168609	2.575246308	-1.29844245	0.104213864
246.35	246.35	761	1	2.97	0.000104464	0.000951784	0.00576874	0.048506163	0.001926782	0.56235346	0.007509808	0.006070525	6.336250644	2.42892503	-1.088784941	0.005506705
246.55	246.55	765	1	1.74	0.000166113	0.0003433	0.004318937	0.019568106	0.000487265	0.244584718	0.005315615	0.002934662	6.580673371	2.772236899	-1.42365304	0.175956044
246.75	246.75	769	1	1.96	0.000156247	0.000457579	0.004363742	0.01870494	0.000647307	0.266132452	0.005245419	0.001171849	6.445723329	2.805616574	-1.404083781	0.200399457
246.95	246.95	773	1	2.19	0.000277868	0.000625203	0.005916269	0.040070856	0.001192516	0.471576437	0.006969851	0.006240448	6.277491097	2.486701774	-1.204328538	0.027218015
247.15	247.15	777	1	3.07	0.000117448	0.000622475	0.006671051	0.042927276	0.001702997	0.513576999	0.006870713	0.004110683	6.281372187	2.532057275	-1.150561851	0.065750088
247.35	247.35	781	1	2.77	0.000451322	0.000403815	0.006306638	0.036105799	0.00146086	0.44968348	0.007078637	0.003563072	6.493675767	2.530811311	-1.181512645	0.043845186
247.55	247.55	785	1	2.43	0.000989044	0.000786164	0.006859911	0.057123656	0.001965409	0.642320958	0.007785555	0.005262224	6.213188372	2.276533958	-1.056791859	-0.050043888
247.75	247.75	789	1	3.03	0.000919725	0.000608832	0.006334443	0.062023136	0.001865357	0.72089589	0.008316385	0.005116779	6.193100682	2.248160876	-0.956213517	-0.091200945
247.95	247.95	793	1	3.98	0.00045346	0.001373718	0.007668814	0.078848744	0.003214233	0.975433121	0.009936115	0.005134771	6.061358124	2.090297943	-0.669510228	-0.169865701
248.15	248.15	797	1	3.2	0	0.000651102	0.005778532	0.035868756	0.00098828	0.473944284	0.006069203	0.004034508	6.465794617	2.627035894	-1.253885555	0.120998719
248.35	248.35	801	1	2.5	0.000310988	0.000656531	0.005252246	0.030568993	0.00132458	0.475570145	0.006761115	0.003916148	6.247391523	2.567386468	-1.225979084	0.082551744
248.55	248.55	805	1	1.8	0.000260771	0.00031746	0.005147392	0.024387755	0.00047619	0.353151927	0.006507937	0.002380952	6.416878865	2.67783877	-1.271426306	0.086177727
248.75	248.75	809	1	2.24	0.00025501	0.000556386	0.004659735	0.026289251	0.000614343	0.412687925	0.006607087	0.003813564	6.432853628	2.621786744	-1.265155308	0.077468642
248.95	248.95	813	1	2.74	0.000732476	0.000549357	0.006317607	0.05727702	0.001713471	0.757144913	0.009208272	0.005558971	6.260994186	2.231843308	-0.879529734	-0.143747507
249.15	249.15	817	1	3.8	0.00099419	0.001087396	0.008419548	0.123295119	0.004287445	1.409885979	0.01247398	0.0075807	5.766212827	1.646245254	-0.215799338	-0.412034861
249.35	249.35	821	1	3.55	0.000581187	0.001147473	0.007868383	0.087893419	0.002563186	1.012175131	0.011161779	0.006795422	5.717791411	1.962788344	-0.543094897	-0.313406781
249.55	249.55	825	1	3.1	0.001174598	0.001530068	0.008979491	0.122482729	0.004172913	1.340432437	0.011313231	0.008144908	5.636640822	1.661141564	-0.377328611	-0.345826388
249.75	249.75	829	1	3.22	0.001022326	0.000947155	0.008509359	0.090851688	0.002600917	1.078959633	0.009306172	0.008569496	5.732075147	1.944078782	-0.740007961	-0.193028078
249.95	249.95	833	1	3.08	0	0.0005341	0.005951397	0.039701413	0.001513283	0.544985185	0.007439246	0.004132915	6.333011194	2.533389001	-1.092220076	0.032922932
250.15	250.15	837	1	2.99	0.000543013	0.000615414	0.005261189	0.032580758	0.00158077	0.500621448	0.00588867	0.00328221	6.419132455	2.581667392	-1.295321579	0.151417577
250.35	250.35	841	1	2.63	0.000345029	0.00077334	0.006531749	0.035799693	0.00140391	0.569880192	0.006734007	0.004021368	6.504488469	2.519465676	-1.199003223	0.083238013
250.55	250.55	845	1	3.14	0.000879089	0.000354077	0.004957083	0.031061133	0.001489567	0.640855646	0.005689657	0.005237903	6.291036178	2.502188881	-1.332054013	0.165024396
250.75	250.75	849	1	3.37	0.000369385	0.000886525	0.004814322	0.041469661	0.002228625	0.811638101	0.005491529	0.005220646	6.210123872	2.496625476	-1.243974231	0.214409662
250.95	250.95	853	1	3.29	0.000368713	0.000221228	0.005198859	0.036846763	0.001855858	0.720441473	0.005727349	0.005788801	6.359543536	2.528652986	-1.256999573	0.184499594
251.15	251.15	857	1	3.11	0	0.000881657	0.006221976	0.045216384	0.002053	0.84961459	0.006070835	0.003967454	6.221281931	2.520350635	-1.132048716	0.178549828
251.35	251.35	861	1	3.62	0.00068511	0.000753621	0.006563352	0.055219852	0.003329634	1.161685918	0.006645565	0.0049876	6.079216993	2.291886179	-1.018928308	0.162754521
251.55	251.55	865	1	4.57	0.000574143	0.000588497	0.007033257	0.058232499	0.003286971	1.303391752	0.006861014	0.004306076	5.88967791	2.28388667	-0.935751201	0.163594104
251.75	251.75	869	1	5.12	0.000613945	0.000613945	0.007074989	0.057740096	0.002704283	1.280353749	0.007557375	0.004970034	5.956983629	2.240716197	-0.895899424	0.085164467
251.95	251.95	873	1	3.55	0.00104464	0.00104464	0.007415472	0.062310567	0.003442898	1.304946591	0.006694524	0.004163847	5.93900734	2.19823301	-0.975783232	0.15390687
252.15	252.15	877	1	4.67	0.00089311	0.000982421	0.006728093	0.060716572	0.003364046	1.338592757	0.006906715	0.003914797	5.907060582	2.219935002	-0.936781454	0.150545614
252.35	252.35	881	1	4.56	0.00078021	0.001254456	0.007098383	0.062355623	0.00356449	1.400018358	0.007006594	0.005690945	5.85463502	2.164306601	-0.934444291	0.145607695
252.55	252.55	885	1	5.02	0.000525928	0.000796406	0.006596643	0.059970849	0.003320861	1.397406422	0.007287863	0.004973779	5.760321994	2.230200482	-0.878107132	0.137018914
252.75	252.75	889	1	5	0.000383289	0.00099655	0.007313147	0.064745113	0.003495592	1.459425067	0.007129168	0.004706784	5.887795631	2.225418015	-0.853734117	0.155614981
252.95	252.95	893	1	5.35	0.000386035	0.000756628	0.007288337	0.066320779	0.004184617	1.495915752	0.006902302	0.003227251	5.920735052	2.258550338	-0.827139386	0.204822533
253.15	253.15	897	1	5.61	0.001297478	0.000818647	0.007259696	0.065723421	0.00325914	1.493535781	0.007831204	0.007429604	5.856264134	2.014557001	-0.874845854	0.052327845
253.35	253.35	901	1	5.09	0.000870462	0.000902702	0.006802502	0.06887936	0.004739184	1.581355987	0.006834741	0.005222774	5.798840905	2.126759441	-0.863384419	0.204863537
253.55	253.55	905	1	5.87	0.001228462	0.0005903	0.007306956	0.071920868	0.004243778	1.635130823	0.006748564	0.005663689	5.950256313	2.072109736	-0.874076439	0.182157061
253.75	253.75	909	1	5.25	0.001159962	0.001256625	0.00800696	0.075236423	0.005171497	1.696766606	0.007604195	0.003930982	5.966644237	2.014606549	-0.753347206	0.153742557
253.95	253.95	913	1	6.42	0.000525595	0.000987481	0.007501672	0.072532093	0.004666645	1.695218679	0.007342401	0.003806581	5.799556623	2.14222173	-0.738576198	0.187650227
254.15	254.15	917	1	5.57	0.000458476	0.000932762	0.006892954	0.067538299	0.004031429	1.583893254	0.007051049	0.004600572	5.904321852	2.193469489	-0.817615753	0.186318359
254.35	254.35	921	1	5.27	0.000638641	0.00100586	0.007072949	0.072964731	0.004598215	1.695831271	0.007488065	0.004630147	5.792915279	2.104376006	-0.741613608	0.165375128
254.55	254.55	925	1	4.76	0.000736141	0.000720138	0.007473435	0.072157854	0.005088977	1.703127	0.006865318	0.004544873	5.697820735	2.128375035	-0.797364296	0.229825563
254.75	254.75	929	1	5.06	0.000527274	0.001246285	0.007493689	0.076614578	0.004809382	1.783753555	0.006630876	0.005240789	5.664404018	2.11085068	-0.794883448	0.238616358
254.95	254.95	933	1	5.03	0.001391154	0.000703572	0.007035722	0.074034987	0.00519684	1.836691292	0.007403499	0.004685151	5.709147343	1.987438158	-0.751878386	0.182368873
255.15	255.15	937	1	4.63	0.000899396	0.00073879	0.006857895	0.071421688	0.005894257	1.772260054	0.006938199	0.005300013	5.634241245	2.072822882	-0.792749191	0.251218876
255.35	255.35	941	1	5.32	0.000739181	0.001430155	0.006491941	0.068840289	0.005720622	1.749787084	0.006604425	0.004322604	5.591787223	2.118160317	-0.831536088	0.281683795
255.55	255.55	945	1	5.83	0.001107811	0.000722485	0.007048246	0.073838003	0.005298226	1.751272377	0.007289074	0.004832624	5.763927448	2.039827701	-0.765873692	0.19251512
255.75	255.75	949	1	5.52	0.000771245	0.000546299	0.006684127	0.074601925	0.004788149	1.769831451	0.007969536	0.004547134	5.57329632	2.067052568	-0.665907396	0.138878553
255.95	255.95	953	1	7.21	0.00130888	0.000804251	0.007064797	0.070364121	0.004494347	1.716745778	0.007853279	0.005188211	5.732507684	1.998372579	-0.761832349	0.118887054
256.15	256.15	957	1	4.57	0.000889319	0.000702094	0.006896121	0.065606765	0.004509002	1.632461697	0.006677692	0.004103348	5.824079964	2.166091321	-0.861001961	0.230351541
256.35	256.35	961	1	4.97	0.000787055	0.00086576	0.006689963	0.071763632	0.005226042	1.677953029	0.006485329	0.004454729	5.856734581	2.144670585	-0.840363816	0.259450047
256.55	256.55	965	1	6.07	0.001386786	0.000717303	0.00723679	0.071347733	0.005355862	1.688818044	0.00730055	0.003235833	5.630497218	2.049648261	-0.784015647	0.190772396
256.75	256.75	969	1	5.57	0.000904159	0.00074827	0.007498285	0.067468978	0.004380495	1.625038972	0.005783501	0.004863753	5.743911175	2.184572254	-0.954786163	0.28375816
256.95	256.95	973	1	5.82	0.000702543	0.000952336	0.007072268	0.070394829	0.004870966	1.642233775	0.007259613	0.003325371	5.839456651	2.148392416	-0.766836584	0.196079935
257.15	257.15	977	1	5.93	0.000799473	0.000815149	0.006113619	0.066403311	0.003918987	1.584979308	0.006286055	0.004201154	5.950191214	2.207504987	-0.902111487	0.235894966
257.35	257.35	981	1	8.4	0.000203625	0.000704854	0.007267829	0.065567094	0.004448413	1.629090112	0.007330483	0.004855662	6.095961043	2.209137173	-0.770646356	0.196886212
257.55	257.55	985	1	5.01	0.00077501	0.000537762	0.008873072	0.070083037	0.004903124	1.697967576	0.007069988	0.003527086	5.701596176	2.141219893	-0.779469961	0.216907962
257.75	257.75	989	1	5.71	0.001044535	0.000838793	0.009100117	0.067973918	0.004399709	1.690596018	0.008451239	0.004415535	5.758315866	2.017940774	-0.706280716	0.084183445
257.95	257.95	993	1	6.89	0.000236005	0.000865351	0.006450801	0.064067466	0.004594229	1.656329652	0.008370307	0.004767299	5.78167925	2.152194051	-0.674996418	0.128392331
258.15	258.15	997	1	4.69	0.000804873	0.00112051	0.007243861	0.06926646	0.005476296	1.677734991	0.008111862	0.003393094	5.614389509	2.074335149	-0.69484671	0.152766681
258.35	258.35	1001	1	4.85	0.000683125	0.001255044	0.006958345	0.068010676	0.005353795	1.667715184	0.00802275	0.003193213	5.575376439	2.101952461	-0.702289496	0.162045983
258.55	258.55	1005	1	6.24	0.001386436	0.001138858	0.006437024	0.068513047	0.005529239	1.740934524	0.007691419	0.002756367	5.683050371	2.02623453	-0.746934401	0.180812538
258.75	258.75	1009	1	7.84	0.000700017	0.001212225	0.006931876	0.076182346	0.005941608	1.944084002	0.006897729	0.004268397	5.627401998	2.062994187	-0.722378038	0.275680142
258.95	258.95	1013	1	6.66	0.001603673	0.001249177	0.007697632	0.077870997	0.007039282	1.993095765	0.008305339	0.004051385	5.54360846	1.846193041	-0.629690462	0.175649046
259.15	259.15	1017	1	7.89	0.000774007	0.000858138	0.008732816	0.078729956	0.00625936	1.968804159	0.008766469	0.004341169	5.497779833	1.947818203	-0.53881731	0.138075024
259.35	259.35	1021	1	6.2	0.001033184	0.000682952	0.007179757	0.083040014	0.007372384	2.128832852	0.007337361	0.005673759	5.457803689	1.923710602	-0.633779527	0.278461482
259.55	259.55	1025	1	7.39	0.001281496	0.000987098	0.007481167	0.081219153	0.006511386	2.142644385	0.007775565	0.004277427	5.659055272	1.896026863	-0.608206144	0.221220625
259.75	259.75	1029	1	5.32	0.000988194	0.001334928	0.007732182	0.080979872	0.007454794	2.139924759	0.007333437	0.003120612	5.531357883	1.956040367	-0.618862406	0.299143393
259.95	259.95	1033	1	5.98	0.00106307	0.001262396	0.007042838	0.077820042	0.005846885	1.927960401	0.006112652	0.004052954	5.721087142	2.053919058	-0.814426557	0.315220475
260.15	260.15	1037	1	5.26	0.00144846	0.001312135	0.007412709	0.078898488	0.00719118	2.010650444	0.006731081	0.004277218	5.578231939	1.932102283	-0.758648388	0.304085026
260.35	260.35	1041	1	7	0.001187138	0.000997884	0.007329284	0.080398465	0.007690587	2.100304527	0.007484128	0.003354954	5.657840942	1.938153292	-0.620265739	0.28571734
260.55	260.55	1045	1	5.36	0.000647476	0.00160994	0.007769709	0.083034386	0.008434684	2.158859043	0.007559717	0.002712398	5.572947143	1.968096238	-0.558463913	0.322530588
260.75	260.75	1049	1	5.31	0.001166374	0.001636405	0.007659767	0.083682955	0.007450864	2.139634072	0.007799036	0.005779642	5.568340442	1.835707244	-0.624218831	0.235078291
260.95	260.95	1053	1	5.38	0.000819229	0.000941242	0.007460215	0.086350247	0.00597863	1.996304753	0.007268481	0.004566767	5.488472209	1.993346726	-0.641870625	0.226095045
261.15	261.15	1056.85	1	5.05	0.001623093	0.00153583	0.008534329	0.093546023	0.005864079	2.073004293	0.00713812	0.003438165	5.460592776	1.854445798	-0.664909824	0.200003118
261.35	261.35	1060.65	1	6.24	0.00148959	0.000969966	0.007880971	0.090882322	0.007292064	2.114975578	0.007066893	0.004278242	5.434811259	1.870092568	-0.649919203	0.266037242
261.55	261.55	1064.45	1	4.45	0.001020993	0.001558358	0.008239593	0.091495307	0.007523107	2.214301068	0.006914093	0.004907932	5.263812936	1.882205108	-0.634244241	0.304984912
261.75	261.75	1068.25	1	6.28	0.001684487	0.001205738	0.008475628	0.098639999	0.007784102	2.363937798	0.007287622	0.004769757	5.51883746	1.744350232	-0.568440402	0.26680757
261.95	261.95	1072.05	1	6.61	0.001760625	0.001342258	0.007757208	0.093365408	0.007269114	2.278980581	0.007652617	0.005316738	5.251373123	1.737475216	-0.591914498	0.218860384
262.15	262.15	1076	1	6.01	0.000710609	0.001317226	0.008163336	0.08676361	0.007643378	2.151221034	0.00729674	0.005078254	5.416033042	1.933007873	-0.607521629	0.293886942
262.35	262.35	1080	1	8.64	0.001294906	0.001067423	0.007646946	0.086881201	0.008206905	2.143699582	0.007961923	0.004654663	5.557965376	1.838245944	-0.566711942	0.244308984
262.55	262.55	1084	1	7.27	0.00146561	0.001186447	0.006141606	0.083470007	0.007380396	2.066458457	0.008636633	0.005251771	5.550455162	1.805006951	-0.556255609	0.156499605
262.75	262.75	1088	1	8.13	0.00150782	0.000964303	0.007504033	0.089049022	0.007416369	2.143050004	0.007276106	0.00503191	5.365064434	1.843766567	-0.641669207	0.257653173
262.95	262.95	1092	1	4.96	0.000904221	0.001927867	0.007438496	0.085372095	0.007165524	2.061913536	0.007216706	0.003702187	5.622446043	1.942463715	-0.647859148	0.274981701
263.15	263.15	1096	1	5.95	0.001574004	0.00106626	0.008106965	0.085673183	0.006736058	2.023373107	0.007091478	0.004366591	5.468807849	1.885435325	-0.703862674	0.243519991
263.35	263.35	1100	1	5.9	0.001293974	0.001362985	0.007332517	0.086126878	0.007919118	2.04955056	0.007384276	0.003329825	5.578537055	1.904147691	-0.631897249	0.274879407
263.55	263.55	1104	1	6.76	0.001621786	0.000777106	0.00623374	0.083454404	0.007771058	1.967969727	0.007450079	0.003159104	5.905816622	1.912271316	-0.653413621	0.255156283
263.75	263.75	1108	1	7.86	0.001425765	0.001460539	0.007059274	0.085806687	0.007633057	2.036635196	0.006346391	0.006207292	5.786016097	1.882687512	-0.786308045	0.323829082
263.95	263.95	1112	1	6.09	0.001383586	0.000945742	0.0078987	0.090896354	0.008844443	2.213615188	0.007671022	0.002031595	5.567277691	1.868689222	-0.52176164	0.297559297
264.15	264.15	1116	1	5.12	0.000830435	0.001141849	0.007819934	0.085188838	0.007854535	2.135326378	0.007214408	0.005207522	5.528550933	1.931949386	-0.627220563	0.305158591
264.35	264.35	1120	1	4.37	0.001169508	0.001275827	0.007211964	0.090087536	0.007389163	2.202395719	0.007123365	0.00290605	5.369552807	1.917812185	-0.590818053	0.294707872
264.55	264.55	1124	1	5.62	0.001075717	0.001821778	0.007408564	0.091730863	0.007477965	2.146280103	0.00711361	0.003175099	5.545122186	1.905559244	-0.610405057	0.28578041
264.75	264.75	1128	1	5.46	0.001208533	0.001471258	0.007776649	0.091147931	0.00704102	2.139944653	0.008477248	0.004676498	5.378108515	1.808779254	-0.515421999	0.157629401
264.95	264.95	1132	1	5.39	0.001422775	0.00144034	0.007746219	0.091391333	0.006077532	2.17679296	0.008378564	0.00507632	5.371862616	1.78255969	-0.540066411	0.129487657
265.15	265.15	1136	1	6.07	0.00120943	0.001498249	0.008538214	0.099985559	0.008285498	2.342467237	0.008231344	0.002797935	5.312937566	1.783717263	-0.425160987	0.229657837
265.35	265.35	1140	1	5.16	0.001485104	0.001539437	0.008385403	0.102435932	0.009417731	2.425645205	0.007878294	0.005397084	5.283226486	1.677936732	-0.479564142	0.273871212
265.55	265.55	1144	1	6.52	0.001748061	0.00176627	0.009104483	0.104392003	0.009486871	2.579809898	0.007793437	0.005444481	5.211425318	1.602418795	-0.472331731	0.286614989
265.75	265.75	1148	1	5.74	0.000988089	0.001491116	0.008641288	0.098880765	0.00882094	2.42345903	0.008156226	0.002586997	5.480799527	1.805583166	-0.39808408	0.273854203
265.95	265.95	1152	1	6.09	0.001253708	0.001606865	0.008157932	0.097877525	0.007787117	2.318565475	0.007698828	0.004767623	5.376625843	1.776872473	-0.52459999	0.244079038
266.15	266.15	1156	1	5.78	0.001588066	0.00114198	0.0082972	0.098210303	0.00881466	2.344842353	0.007940332	0.00383634	5.524199113	1.740423432	-0.485314717	0.257127285
266.35	266.35	1160	1	6.56	0.001410664	0.001303525	0.007946145	0.095621585	0.009660369	2.300846398	0.007374737	0.005428378	5.526694957	1.759797974	-0.567641876	0.324550148
266.55	266.55	1164	1	6.5	0.000787963	0.001407077	0.00806724	0.09911448	0.008123523	2.338167423	0.009474316	0.003977337	5.43454323	1.765968562	-0.301499585	0.139810731
266.75	266.75	1168	1	7.44	0.001651826	0.001025271	0.009037574	0.09907156	0.010518521	2.462776966	0.009018588	0.00347453	5.23756961	1.646432589	-0.345791743	0.241897257
266.95	266.95	1172	1	7.6	0.001414245	0.001653014	0.009165044	0.102468501	0.012067002	2.541123315	0.009385446	0.006189619	5.535380236	1.539852591	-0.313902646	0.254695636
267.15	267.15	1176	1	8.35	0.00147875	0.001150139	0.00881773	0.097524463	0.010040894	2.466025267	0.008197021	0.005294289	5.188103808	1.678413445	-0.448056075	0.288973998
267.35	267.35	1180	1	6.16	0.000506356	0.001361922	0.008503283	0.093990082	0.010616008	2.373323788	0.010266797	0.006320715	5.579890881	1.696580973	-0.245335798	0.17222556
267.55	267.55	1184	1	6.7	0.000428034	0.000688577	0.007388246	0.07793948	0.010272825	2.157553877	0.008114043	0.004652548	5.418918919	1.963143234	-0.506229803	0.352980372
267.75	267.75	1188	1	8.67	0.001142664	0.001142664	0.008916529	0.094279185	0.010321445	2.519181777	0.009234977	0.006275288	5.287638669	1.649363622	-0.34567925	0.23925401
267.95	267.95	1192	1	7.25	0.000899561	0.001431955	0.008426502	0.096179619	0.009509647	2.4497439	0.008555011	0.003433019	5.436227545	1.779812625	-0.366911285	0.274079661
268.15	268.15	1196	1	9.28	0.000995851	0.001180267	0.008409405	0.092761641	0.007653296	2.384103273	0.009497464	0.004702628	5.396059309	1.74483769	-0.338826382	0.134458911
268.35	268.35	1200	1	6.91	0.001418059	0.001245593	0.006994481	0.091752261	0.00860417	2.407902805	0.007646022	0.004177526	5.327072274	1.785150606	-0.516170054	0.300677275
268.55	268.55	1204	1	8.55	0.001085147	0.000823215	0.007614736	0.093434863	0.008587626	2.405470636	0.007539898	0.006136691	5.37824512	1.803673023	-0.519236134	0.306282558
268.75	268.75	1208	1	8.9	0.000711824	0.001367451	0.007417953	0.088247415	0.008916529	2.447193916	0.00841076	0.005488536	5.408713273	1.807773354	-0.428787949	0.281337499
268.95	268.95	1212	1	8.19	0.001477945	0.001364256	0.007427619	0.081628013	0.008867667	2.127179021	0.008185539	0.00636653	5.393561574	1.766941057	-0.612389052	0.242109974
269.15	269.15	1215.85	1	7.37	0.000838463	0.000857519	0.00788917	0.08765745	0.009299312	2.289555424	0.007222212	0.003029899	5.473195661	1.939114118	-0.533713835	0.377029707
269.35	269.35	1219.65	1	7.11	0.001150661	0.001282704	0.007733952	0.087355932	0.009865505	2.35276253	0.008130081	0.005526946	5.42776697	1.770048665	-0.502623745	0.308483376
269.55	269.55	1223.45	1	7.26	0.001547462	0.001377618	0.008794112	0.092942065	0.009681072	2.464634837	0.008020381	0.004812229	5.517492711	1.695899114	-0.4891091	0.301020295
269.75	269.75	1227.25	1	7.77	0.001048932	0.001472185	0.008446661	0.092931672	0.008888316	2.478993762	0.007876189	0.001932243	5.394183045	1.833828772	-0.428473924	0.320536575
269.95	269.95	1231.05	1	7.13	0.000503476	0.000871401	0.006177262	0.079297457	0.007881335	2.217307953	0.00803625	0.004763657	5.443917352	1.96843502	-0.513478673	0.283878111
270.15	270.15	1235	1	7.04	0.001024085	0.000815475	0.007301346	0.083140527	0.008268538	2.263019154	0.007415134	0.00635312	5.314452731	1.870070872	-0.604759132	0.313647384
270.35	270.35	1239	1	6.19	0.001508929	0.001776335	0.008671569	0.095597364	0.009779391	2.535574444	0.008117658	0.004202082	5.39964934	1.674185867	-0.450928266	0.301797188
270.55	270.55	1243	1	5.97	0.001755808	0.001041908	0.008605387	0.090163618	0.00848962	2.342421085	0.007505595	0.005962028	5.495493585	1.724339851	-0.603388911	0.28241559
270.75	270.75	1247	1	4.71	0.001542599	0.000751523	0.010046674	0.098231944	0.009670912	2.527865675	0.007396567	0.005082668	5.361467501	1.7146331	-0.504138515	0.344715588
270.95	270.95	1251	1	5.2	0.000703276	0.001133056	0.009162125	0.099611245	0.010177968	2.590634707	0.007013225	0.006329485	5.185271475	1.791432058	-0.485605819	0.414530662
271.15	271.15	1255	1	6.38	0.000734399	0.00119823	0.008986723	0.102719208	0.009972363	2.632510678	0.007343989	0.005778559	5.040720896	1.767864282	-0.428618828	0.382246917
271.35	271.35	1259	1	6.91	0.001179178	0.0019019	0.008691683	0.094543449	0.008881873	2.347134788	0.008653645	0.006219213	5.397700441	1.6875379	-0.465610936	0.210491342
271.55	271.55	1263	1	7.86	0.00093823	0.001225443	0.008999349	0.096407919	0.009746103	2.517615747	0.008635546	0.006893118	5.248844221	1.690633309	-0.394194848	0.264312847
271.75	271.75	1267	1	6.81	0.000738664	0.001003826	0.007689685	0.092124702	0.00854199	2.441096254	0.007613925	0.00850411	5.373295339	1.788869484	-0.528322656	0.304669466
271.95	271.95	1271	1	6.73	0.000508021	0.001113738	0.009007601	0.093045976	0.01008226	2.504660115	0.006936439	0.005119287	5.213303453	1.880538392	-0.507476806	0.435588263
272.01	272.01	1272.2	1	1.48	0.001005783	0.001562556	0.009734545	0.103434031	0.010237437	2.372678616	0.009357376	0.005262402	5.568356836	1.658868483	-0.320829136	0.193697747
272.21	272.21	1276.2	1	1.61	0.00123769	0.001524691	0.009219896	0.096073472	0.010314086	2.318086423	0.013489031	0.005811763	5.575457546	1.445152901	-0.00313035	-0.118186216
272.41	272.41	1280.2	1	1.61	0.001720778	0.001369598	0.00974522	0.101543432	0.00990325	2.288335587	0.009253569	0.00588225	5.906554657	1.585227712	-0.410273055	0.158697008
272.61	272.61	1284.2	1	1.63	0.001531721	0.001585153	0.009101272	0.097656111	0.010294589	2.28156948	0.009332811	0.006126883	5.615161516	1.604485256	-0.411936345	0.17791913
272.81	272.81	1288.2	1	1.68	0.001515982	0.001789954	0.009844749	0.104146119	0.0103379	2.335214612	0.009899543	0.005333333	5.636775456	1.555305058	-0.317029387	0.130354066
273.01	273.01	1292.2	1	1.71	0.000847652	0.001077225	0.009500768	0.095996609	0.012026065	2.25593798	0.009589065	0.006975471	5.721632818	1.673015797	-0.347188873	0.234934932
273.21	273.21	1296.2	1	1.67	0.00162915	0.001366383	0.008793904	0.086520102	0.010002628	2.048804414	0.010107734	0.0068144	5.584523577	1.619938886	-0.450147271	0.10142656
273.41	273.41	1300.2	1	1.56	0.001798986	0.00161727	0.009412876	0.104631935	0.009231161	2.294179644	0.010757573	0.006160164	5.626891616	1.484949713	-0.275898096	0.01067262
273.61	273.61	1304.2	1	1.62	0.001180764	0.001520681	0.010322742	0.111206526	0.011127809	2.337358666	0.009768141	0.005474453	5.836483241	1.582772168	-0.269946945	0.160218779
273.81	273.81	1308.2	1	1.61	0.001467459	0.001375743	0.01104263	0.108096706	0.010950913	2.433817595	0.011171032	0.006255044	5.448875562	1.456088307	-0.164099034	0.05390217
274.01	274.01	1312.19	1	1.46	0.001577257	0.001389489	0.011097133	0.108098466	0.009876636	2.436355784	0.01087181	0.007604634	5.636854361	1.439220532	-0.225596029	0.031837194
274.21	274.21	1315.99	1	1.72	0.001720485	0.001629933	0.010069363	0.109911803	0.010286687	2.349493815	0.009308727	0.006610283	5.44761247	1.518250612	-0.373958383	0.148631668
274.41	274.41	1319.79	1	1.58	0.00198099	0.00198099	0.009886775	0.106446395	0.010159388	2.368191484	0.009850426	0.006488196	5.567439037	1.454435613	-0.358881728	0.104231172
274.61	274.61	1323.59	1	1.47	0.001764803	0.00207732	0.010294685	0.109325882	0.010037318	2.338033347	0.010110852	0.005827527	5.697214076	1.475747941	-0.311022813	0.079670765
274.81	274.81	1327.39	1	1.76	0.001377564	0.001638185	0.010592353	0.10551398	0.010331732	2.289269891	0.009587103	0.004989017	5.493199714	1.601159399	-0.336080646	0.151634745
275.01	275.01	1331.2	1	1.47	0.000860778	0.001347305	0.010329341	0.116523204	0.013678892	2.529640719	0.010460329	0.006100299	5.596983661	1.512381688	-0.109808602	0.208293405
275.21	275.21	1335.2	1	1.47	0.001857097	0.001857097	0.010636103	0.113545555	0.013393611	2.485490255	0.010786171	0.00403309	5.635200846	1.401418383	-0.153483625	0.150905128
275.41	275.41	1339.2	1	1.98	0.001189436	0.001152266	0.010853606	0.118274574	0.010240303	2.559220919	0.010983701	0.006913599	5.507933258	1.459310181	-0.099650257	0.043911454
275.61	275.61	1343.2	1	1.51	0.001768733	0.002339293	0.011411183	0.127976417	0.010878661	2.682445797	0.011068847	0.007987828	5.401684816	1.251711758	-0.108959639	0.01793577
275.81	275.81	1347.2	1	1.56	0.001751478	0.00163848	0.010339372	0.121850164	0.011224528	2.62620061	0.01056537	0.006723417	5.57986549	1.361149931	-0.146618397	0.086922849
276.01	276.01	1351.2	1	1.51	0.001847971	0.002552867	0.01099257	0.12168032	0.012326157	2.6183273	0.01099257	0.010249571	5.381381997	1.203878808	-0.190665488	0.061195729
276.21	276.21	1355.2	1	1.45	0.001585803	0.001548046	0.011119502	0.117349443	0.01181801	2.606834057	0.009533698	0.006173306	5.392995317	1.453279102	-0.243760478	0.201370819
276.41	276.41	1359.2	1	1.63	0.001664995	0.001986642	0.010954913	0.122812329	0.011692808	2.674928575	0.009914291	0.005297713	5.483814069	1.401047816	-0.174334837	0.163585972
276.61	276.61	1363.2	1	1.5	0.001487902	0.001971469	0.01117786	0.122770473	0.010657095	2.589320587	0.010564101	0.007067532	5.556738322	1.380550054	-0.155833942	0.066656445
276.81	276.81	1367.2	1	1.67	0.002316239	0.001411458	0.009283052	0.103452644	0.008975426	2.238645	0.009482103	0.005754406	5.634954624	1.510753714	-0.433669107	0.081736673
277.01	277.01	1371.2	1	1.54	0.00119172	0.001301725	0.010542141	0.11502851	0.009130411	2.299983499	0.010285463	0.006985314	5.662686877	1.549590226	-0.245407843	0.035793287
277.21	277.21	1375.2	1	1.65	0.001763863	0.00180061	0.010785286	0.115735127	0.009407269	2.359203322	0.009921729	0.007606659	5.599382716	1.442667136	-0.322621547	0.052831238
277.41	277.41	1379.2	1	1.62	0.000844982	0.001726703	0.010672496	0.116497364	0.010452066	2.396260034	0.009698929	0.007696688	5.586351975	1.558961552	-0.263856688	0.136559081
277.61	277.61	1383.2	1	1.67	0.002212794	0.001554442	0.009783841	0.110914012	0.009637541	2.352620606	0.009875279	0.006034893	5.539661635	1.444867408	-0.340938151	0.070019939
277.81	277.81	1387.2	1	1.51	0.00126645	0.001413285	0.009856285	0.110695079	0.009085403	2.320815667	0.010131601	0.006056935	5.558355438	1.575318612	-0.263465016	0.061601226
278.01	278.01	1391.19	1	1.76	0.002094125	0.002149234	0.011536059	0.126492524	0.009570521	2.532036445	0.010654322	0.00652118	5.623179424	1.30751432	-0.189525912	-0.009548429
278.21	278.21	1394.99	1	1.78	0.001620897	0.001322801	0.00993032	0.123150874	0.009036032	2.522264038	0.011104073	0.008737936	5.558040799	1.362700209	-0.138914396	-0.044586946
278.41	278.41	1398.79	1	1.73	0.002061205	0.002414024	0.009600386	0.122502414	0.008764763	2.490251058	0.010714551	0.008040556	5.566673558	1.305726651	-0.231999418	-0.042605309
278.61	278.61	1402.59	1	1.6	0.001775668	0.002056036	0.010168034	0.125455599	0.010485785	2.500140184	0.010485785	0.006710155	5.517273384	1.364320642	-0.183016804	0.041906447
278.81	278.81	1406.39	1	1.46	0.002539588	0.001886017	0.01058784	0.124514491	0.01010233	2.535796982	0.011633552	0.005172543	5.504368383	1.242403037	-0.100521072	-0.067595845
279.01	279.01	1410.2	1	1.7	0.001621968	0.001659688	0.009373468	0.126645543	0.009166007	2.525291388	0.010354193	0.005714609	5.684176672	1.439967771	-0.15236169	0.023454233
279.21	279.21	1414.2	1	1.82	0.001656618	0.001598829	0.010613912	0.124516017	0.011230328	2.595072525	0.011403695	0.005798162	5.478944591	1.348630154	-0.04560102	0.020950378
279.41	279.41	1418.2	1	1.48	0.001847418	0.001960526	0.009896884	0.124154052	0.010745188	2.543725376	0.011046808	0.00623975	5.636102847	1.336068976	-0.119206839	0.016888271
279.61	279.61	1422.2	1	1.64	0.002668872	0.001841898	0.010995001	0.125963237	0.011521257	2.614855467	0.011258129	0.008250949	5.423096524	1.147680093	-0.158753386	-0.008267799
279.81	279.81	1426.2	1	1.59	0.001363481	0.001836912	0.009241374	0.117259402	0.009771617	2.481725561	0.010339734	0.008256638	5.635044286	1.443042217	-0.224335775	0.055094094
280.01	280.01	1430.2	1	1.69	0.001503034	0.001837041	0.009092427	0.119407693	0.009964558	2.450260711	0.009574883	0.006030692	5.579356041	1.505433566	-0.266425229	0.117790426
280.21	280.21	1434.2	1	1.48	0.002290204	0.001861955	0.009719403	0.115683244	0.009831121	2.382706165	0.011823412	0.007354721	5.421116382	1.279278425	-0.166836168	-0.091435727
280.41	280.41	1438.2	1	1.86	0.001380199	0.001711446	0.008778064	0.118973132	0.009090909	2.428855355	0.010857563	0.006275304	5.585363347	1.474688569	-0.15081669	-0.005792926
280.61	280.61	1442.2	1	2.31	0.001657269	0.002019201	0.009391192	0.113970588	0.009562633	2.383114904	0.009238799	0.007848217	5.416984831	1.48506877	-0.381400779	0.119173749
280.81	280.81	1446.2	1	1.57	0.001957896	0.001678196	0.010143766	0.120792855	0.010013239	2.448339518	0.010870984	0.006321207	5.620310208	1.370300698	-0.17734104	0.000299284
281.01	281.01	1450.19	1	1.56	0.00212141	0.001178561	0.009283435	0.117094575	0.010117493	2.312862634	0.010951552	0.008902669	5.633503575	1.346773439	-0.246543665	-0.026843663
281.21	281.21	1453.99	1	1.56	0.000838004	0.001061472	0.009255293	0.115234921	0.009944319	2.395184268	0.010558856	0.006908881	5.546271432	1.578048907	-0.155499331	0.066778795
281.41	281.41	1457.79	1	1.63	0.002307173	0.001594388	0.009416267	0.121135954	0.009922719	2.467418217	0.011104442	0.006921519	5.573653947	1.304596896	-0.176483935	-0.032745545
281.61	281.61	1461.59	1	1.57	0.002107559	0.00168235	0.010611747	0.122848533	0.009779815	2.470318537	0.010648722	0.006636964	5.683618787	1.345216907	-0.202907063	0.000601014
281.81	281.81	1465.39	1	1.54	0.002250242	0.001971286	0.009335714	0.124284014	0.009949416	2.435040542	0.012050881	0.007141263	5.507169193	1.242427245	-0.09258459	-0.117067337
282.01	282.01	1469.2	1	1.77	0.001672365	0.001542292	0.009328081	0.125427382	0.009328081	2.411829196	0.010405827	0.006763788	5.618709543	1.433269165	-0.192782558	0.006559374
282.21	282.21	1473.2	1	1.47	0.001637801	0.001487199	0.00905497	0.125771837	0.011502259	2.492733434	0.010749247	0.007473645	5.511516912	1.372483402	-0.134242385	0.0567349
282.41	282.41	1477.2	1	1.6	0.001622733	0.001717078	0.009698662	0.119893579	0.009585448	2.464460252	0.009981697	0.005264449	5.704122269	1.486739644	-0.222504244	0.075708413
282.61	282.61	1481.2	1	1.59	0.001173928	0.001602504	0.009391421	0.120038758	0.009596393	2.418346812	0.01091939	0.00879514	5.697632445	1.441186917	-0.164818458	-0.004862093
282.81	282.81	1485.2	1	1.53	0.001845706	0.001267758	0.009936985	0.122897945	0.009023454	2.436518886	0.010738655	0.006226929	5.463787308	1.418404188	-0.16833779	-0.021071041
283.01	283.01	1489.2	1	1.8	0.001569331	0.001849568	0.010480888	0.127022382	0.00893024	2.428371259	0.011358966	0.008593954	5.513597033	1.340602341	-0.132422722	-0.089392393
283.21	283.21	1493.2	1	1.57	0.001340913	0.00154866	0.009990746	0.129917468	0.00895201	2.451264424	0.011256114	0.00542031	5.503481967	1.444449387	-0.051071257	-0.058293837
283.41	283.41	1497.2	1	1.48	0.001558702	0.001484478	0.010688241	0.12716409	0.008535748	2.407897423	0.011931491	0.00552968	5.519922155	1.396969983	-0.030673968	-0.129845118
283.61	283.61	1501.2	1	1.69	0.001920424	0.001417012	0.009080061	0.130831189	0.009080061	2.493623448	0.011970019	0.009434314	5.566002491	1.249602243	-0.061362878	-0.145149452
283.81	283.81	1505.2	1	1.61	0.001534095	0.002243614	0.010604434	0.135249674	0.009166219	2.561191225	0.012406995	0.0056378	5.656578805	1.291613228	0.064954263	-0.150006215
284.01	284.01	1509.19	1	1.53	0.002110636	0.00199551	0.011032868	0.135924938	0.009133296	2.58923192	0.010898555	0.005948155	5.438484817	1.283970538	-0.103085058	-0.053967592
284.21	284.21	1512.99	1	1.64	0.002777349	0.001986576	0.009836445	0.142744175	0.009932881	2.668723962	0.011958031	0.005824718	5.508127058	1.112385779	0.010152905	-0.136517781
284.41	284.41	1516.79	1	1.62	0.001551708	0.001684171	0.008553316	0.135093197	0.00840193	2.547809632	0.011524269	0.00944271	5.41611151	1.300754402	-0.056643645	-0.124992777
284.61	284.61	1520.59	1	1.94	0.000813264	0.002033159	0.008927416	0.127571484	0.008280502	2.48374397	0.011699906	0.006931224	5.562146602	1.458450425	-0.012042352	-0.096106426
284.86	284.86	1525.34	1	1.75	0.002586894	0.002470192	0.009277809	0.155135861	0.011923054	2.6705308	0.010697683	0.00760508	5.279084095	1.090915899	-0.065875559	-0.012384865
285.06	285.06	1529.2	1	1.62	0.00198394	0.001870572	0.0106188	0.136627303	0.009598488	2.574888994	0.009957487	0.007709022	5.394455203	1.313924143	-0.199685402	0.024764739
285.26	285.26	1533.2	1	1.64	0.001860534	0.002269852	0.010158518	0.12893503	0.008744511	2.63868423	0.009339882	0.006214185	5.415961306	1.399593458	-0.257017664	0.081765109
285.46	285.46	1537.2	1	2	0.001884997	0.002031404	0.009351781	0.127941876	0.008052414	2.564071593	0.010065517	0.005288972	5.565491954	1.415911378	-0.192131891	0.003362032
285.66	285.66	1541.2	1	2.09	0.001811233	0.001684447	0.008549021	0.110394668	0.0080781	2.321077322	0.010378367	0.009219177	5.673140156	1.434654924	-0.331433054	-0.024285921
285.86	285.86	1545.2	1	1.71	0.001998446	0.003090189	0.010380815	0.118259872	0.008530402	2.493171977	0.008715444	0.005403205	5.447233142	1.449251979	-0.41280574	0.125170206
286.06	286.06	1549.14	1	1.7	0.002417587	0.00209899	0.009651605	0.121535261	0.009220563	2.622256789	0.007796248	0.007889953	5.340172138	1.394649156	-0.485174239	0.204100228
286.26	286.26	1552.94	1	1.74	0.002023457	0.001817364	0.010398321	0.119440177	0.008712107	2.634110241	0.010117286	0.007138307	5.449106687	1.364417333	-0.240251289	0.035736072
286.46	286.46	1556.74	1	1.74	0.002453648	0.001973988	0.010202011	0.124453464	0.009371829	2.606087999	0.008670787	0.009168896	5.53564134	1.314686352	-0.416552134	0.125309066
286.66	286.66	1560.54	1	1.74	0.002413412	0.001658069	0.010759027	0.122807664	0.010114223	2.663743552	0.009082535	0.006190125	5.498936278	1.357281991	-0.315425635	0.14753101
286.86	286.86	1564.34	1	1.75	0.001579837	0.002020722	0.010691454	0.120471747	0.010911897	2.644132559	0.008321699	0.008101257	5.506929691	1.453932979	-0.378116321	0.249707243
287.06	287.06	1568.2	1	1.77	0.001995189	0.002181655	0.010926924	0.11987917	0.010759104	2.677916799	0.010087826	0.006433087	5.430234913	1.335527643	-0.21934557	0.109979034
287.26	287.26	1572.2	1	1.59	0.002284045	0.002040663	0.010072266	0.114801363	0.009641667	2.641648257	0.009248512	0.004942524	5.528827244	1.41194421	-0.320584014	0.145878854
287.46	287.46	1576.2	1	1.56	0.001248109	0.001588502	0.009531014	0.117284418	0.00994705	2.750151286	0.010419818	0.006278366	5.46055349	1.459557393	-0.113495932	0.104204005
287.66	287.66	1580.2	1	1.76	0.001932494	0.002251449	0.010806957	0.12386724	0.011501154	2.781515601	0.008386649	0.004971951	5.492477329	1.420462345	-0.306662945	0.276448734
287.86	287.86	1584.2	1	1.66	0.001376616	0.0025486	0.010343224	0.122109571	0.010399033	2.725067436	0.00930146	0.006529625	5.483525451	1.434727381	-0.241389572	0.177618843
288.06	288.06	1588.14	1	1.82	0.001127854	0.002089304	0.009300176	0.111343256	0.008763983	2.514874734	0.008690025	0.009429602	5.386415696	1.544225373	-0.408562671	0.167547059
288.26	288.26	1591.94	1	1.6	0.001811561	0.002287325	0.009917839	0.116543761	0.010228915	2.628520193	0.009478673	0.006990064	5.607326082	1.403637097	-0.297110761	0.144629154
288.46	288.46	1595.74	1	1.94	0.001413181	0.002294125	0.009561914	0.109035183	0.008956265	2.489621378	0.008882853	0.006515316	5.407602223	1.554668311	-0.386773979	0.16623474
288.66	288.66	1599.54	1	1.74	0.00114067	0.001784597	0.009990065	0.11945763	0.008683814	2.613165544	0.009585311	0.006715237	5.57820197	1.524888125	-0.226486466	0.104906433
288.86	288.86	1603.34	1	1.44	0.001471766	0.001937515	0.008756078	0.117499115	0.009426756	2.655811614	0.009501276	0.00806677	5.558351455	1.449052348	-0.267904196	0.126761598
289.06	289.06	1607.2	1	1.82	0.001671464	0.00213576	0.010493082	0.118358251	0.008060173	2.704280806	0.008394466	0.007224441	5.579792746	1.481074948	-0.378585418	0.167416459
289.26	289.26	1611.2	1	1.78	0.001930183	0.002518429	0.010147245	0.11224471	0.007481755	2.544329859	0.008915605	0.006121436	5.504857316	1.478449003	-0.404109524	0.099278765
289.46	289.46	1615.2	1	1.57	0.001840875	0.002190641	0.009756636	0.118975737	0.006516697	2.622142042	0.008780973	0.005817164	5.558375115	1.498721166	-0.355377482	0.079077537
289.66	289.66	1619.2	1	1.67	0.001448979	0.002154892	0.011090264	0.118296149	0.0070034	2.678196578	0.008638145	0.007337779	5.547300082	1.508081224	-0.35940057	0.118388611
289.86	289.86	1623.2	1	1.77	0.001982088	0.002110556	0.009965497	0.112318309	0.007377771	2.470507268	0.007726472	0.006074732	5.594250513	1.560937968	-0.521041467	0.177954929
290.06	290.06	1627.14	1	1.66	0.002386852	0.002295751	0.010877487	0.12424386	0.008071569	2.662196633	0.010039356	0.004828365	5.454039551	1.334441465	-0.22939065	0.010646098
290.26	290.26	1630.94	1	1.58	0.001372395	0.002232429	0.009442076	0.109352413	0.007886695	2.511683654	0.008307563	0.005764058	5.501207973	1.614779091	-0.423482719	0.183951575
290.46	290.46	1634.74	1	1.64	0.002312673	0.001979648	0.01119334	0.116706753	0.008381129	2.605883441	0.007659574	0.00640148	5.667994966	1.466569733	-0.502492755	0.208581586
290.66	290.66	1638.54	1	1.78	0.002145923	0.002478911	0.010230132	0.11748927	0.007362735	2.641242415	0.008713186	0.004957822	5.65557648	1.456206627	-0.375929703	0.109740888
290.86	290.86	1642.34	1	1.72	0.001799519	0.002442204	0.010007529	0.112286307	0.007583687	2.643309646	0.008758883	0.007565324	5.53726487	1.461387697	-0.405983626	0.124015037
291.06	291.06	1646.2	1	1.59	0.002006406	0.001914369	0.009203696	0.106560395	0.007528623	2.533004455	0.009056437	0.004841144	5.48415102	1.534376017	-0.381616068	0.110608455
291.26	291.26	1650.2	1	1.73	0.001802711	0.002055091	0.009482261	0.110902798	0.007174791	2.538794347	0.008058119	0.007769686	5.572275239	1.534617615	-0.49202652	0.15578383
291.46	291.46	1654.2	1	1.72	0.001359869	0.00222357	0.009960123	0.117591929	0.006633956	2.612198394	0.008361358	0.005843762	5.565817736	1.58482992	-0.372063841	0.132496401
291.66	291.66	1658.2	1	1.6	0.001559213	0.002103998	0.011665915	0.120679291	0.007983919	2.718909678	0.009467989	0.007608206	5.628251216	1.421385309	-0.271317829	0.080421506
291.86	291.86	1662.2	1	1.66	0.00151088	0.002487425	0.010594587	0.124647615	0.007904483	2.680430417	0.009489065	0.005472334	5.565890678	1.457744742	-0.230958522	0.073563918
292.06	292.06	1666.14	1	2.08	0.001749586	0.002680217	0.009511047	0.126919426	0.007928974	2.774657063	0.009213245	0.006570253	5.436854888	1.39470668	-0.257082807	0.087630309
292.26	292.26	1669.94	1	1.86	0.001685466	0.001648423	0.00750125	0.104610028	0.007223426	2.500731603	0.009131151	0.006334389	5.350941526	1.57790339	-0.376908434	0.101089511
292.46	292.46	1673.74	1	1.64	0.001550237	0.002034687	0.009921519	0.132739076	0.00809999	2.884797985	0.008971999	0.007944967	5.344899016	1.39312105	-0.221904038	0.113793952
292.66	292.66	1677.54	1	1.59	0.002219049	0.002122569	0.010767212	0.139896573	0.008085057	3.037781723	0.009127045	0.006039673	5.455157895	1.282840808	-0.165891044	0.090452576
292.86	292.86	1681.34	1	1.5	0.001974428	0.00289455	0.01063891	0.128836237	0.008530297	2.920831177	0.009277896	0.00699676	5.490107346	1.302527619	-0.239987561	0.103997457
293.06	293.06	1685.2	1	1.7	0.001961246	0.002098533	0.010551502	0.137051855	0.008825606	3.115203577	0.009590492	0.007570409	5.393272689	1.25300972	-0.117766829	0.096003384
293.26	293.26	1689.2	1	1.49	0.002019261	0.002582324	0.00953324	0.129970488	0.008814849	3.136300093	0.007863467	0.00500932	5.375639286	1.386633947	-0.274163603	0.257126774
293.46	293.46	1693.2	1	1.63	0.002528323	0.001582614	0.010769498	0.128307568	0.007990273	3.106691371	0.008472777	0.006040955	5.521419437	1.317794185	-0.265566113	0.166729168
293.66	293.66	1697.2	1	2.26	0.001685925	0.002083728	0.009736693	0.123962872	0.007861337	3.052509945	0.008903201	0.006686873	5.273199481	1.404408678	-0.219170164	0.156092848
293.86	293.86	1701.2	1	1.54	0.002792182	0.001974471	0.009154368	0.131072996	0.008336657	3.242461109	0.009194256	0.008077383	5.358555092	1.166822601	-0.204943255	0.11243854
294.06	294.06	1705.14	1	1.79	0.001464672	0.002050541	0.009510604	0.12824669	0.007792056	3.207299926	0.009412959	0.00677655	5.499516701	1.374588854	-0.104949644	0.131506339
294.26	294.26	1708.94	1	1.65	0.001887757	0.002477681	0.011385535	0.134758328	0.008691548	3.205293586	0.007629685	0.007865655	5.318343443	1.327399822	-0.302616481	0.256510931
294.46	294.46	1712.74	1	1.4	0.002463984	0.002165922	0.010233482	0.137585693	0.00852459	3.287074019	0.009577745	0.006458023	5.433491686	1.183649032	-0.096474449	0.096970495
294.66	294.66	1716.54	1	1.6	0.001648657	0.00131098	0.009117273	0.138626251	0.00945495	3.256952169	0.008700143	0.007111076	5.317279256	1.355016925	-0.101344664	0.21619869
294.86	294.86	1720.34	1	1.62	0.001776837	0.001756873	0.010900597	0.140949111	0.009702729	3.359480125	0.0096628	0.006388628	5.383019882	1.251309567	0.002037078	0.154049571
295.06	295.06	1724.2	1	1.84	0.002200399	0.002546758	0.010940874	0.149484536	0.009922171	3.454932562	0.010370401	0.006519702	5.375903614	1.084326728	0.074251796	0.079359775
295.26	295.26	1728.2	1	1.59	0.001808391	0.002411188	0.010769973	0.137256872	0.01000643	3.374598135	0.008439158	0.009524192	5.313687807	1.222598243	-0.186748862	0.246496938
295.46	295.46	1732.2	1	1.73	0.002409736	0.002632485	0.01048944	0.141303688	0.010003442	3.447117429	0.008383452	0.010104692	5.326035375	1.103408371	-0.211400223	0.225837423
295.66	295.66	1736.2	1	1.63	0.00244447	0.00244447	0.010297571	0.13213612	0.008584517	3.229010278	0.009065712	0.009200447	5.374922408	1.167363428	-0.226710115	0.128094212
295.86	295.86	1740.2	1	1.63	0.001620808	0.002257554	0.009184579	0.125496855	0.008567128	3.084108363	0.008663605	0.007679543	5.390680258	1.384057836	-0.235837109	0.19335636
296.06	296.06	1744.14	1	2.15	0.001546215	0.00204253	0.009200932	0.130359256	0.008246478	3.029492613	0.009468179	0.006471195	5.499265169	1.386027383	-0.12689995	0.113246186
296.26	296.26	1747.94	1	1.66	0.001896741	0.001707067	0.008592239	0.128030044	0.008042184	3.043207769	0.006657562	0.007036911	5.513700063	1.490079822	-0.412442957	0.315939335
296.46	296.46	1751.74	1	1.58	0.001925291	0.002262713	0.009924179	0.136695645	0.008137827	3.222619189	0.009864634	0.008018737	5.517082786	1.224436746	-0.079506089	0.066039306
296.66	296.66	1755.54	1	1.66	0.001390428	0.002881612	0.009128463	0.142649874	0.009108312	3.288382872	0.008483627	0.007596977	5.2607866	1.315628446	-0.131882953	0.213449691
296.86	296.86	1759.34	1	1.79	0.002003511	0.002747083	0.01055458	0.151667872	0.009852318	3.379324589	0.010389342	0.006754105	5.288367013	1.105778555	0.073978493	0.065304111
297.06	297.06	1763.2	1	1.64	0.001640068	0.001282617	0.010786602	0.153472529	0.009945541	3.439327993	0.009314746	0.006623352	5.157683548	1.251651999	0.06039834	0.174037943
297.26	297.26	1767.2	1	1.73	0.001657255	0.002352893	0.010598249	0.13528112	0.009882151	3.171413373	0.008818234	0.0067927	5.33580786	1.321829967	-0.152736878	0.21283997
297.46	297.46	1771.2	1	1.98	0.002527046	0.003320663	0.010797377	0.151831586	0.009460758	3.337934923	0.008875987	0.006975481	5.280326423	1.091957248	-0.130418624	0.140687908
297.66	297.66	1775.2	1	1.76	0.003315893	0.003100575	0.010055337	0.165363995	0.011864005	3.479684775	0.0100984	0.009452447	5.031744312	0.802056742	0.005303003	0.071082562
297.86	297.86	1779.2	1	1.74	0.002136705	0.002533207	0.010925832	0.174042338	0.0156398	3.801462652	0.011035972	0.006322004	5.173447293	0.878845095	0.357002308	0.198125083
298.06	298.06	1783.14	1	2.19	0.002087295	0.003687555	0.014518299	0.223642098	0.024212626	4.247715571	0.01356742	0.010784359	5.041861553	0.298195548	0.83323606	0.183055951
298.26	298.26	1786.94	1	1.64	0.002372137	0.002771189	0.014099807	0.200877913	0.023100627	4.240472654	0.011838517	0.008712617	5.121139873	0.503788514	0.610161885	0.340651225
298.46	298.46	1790.74	1	1.55	0.001510012	0.001965084	0.009391031	0.142789178	0.014086546	3.474743505	0.010032269	0.008108555	5.18212027	1.16260745	0.089775743	0.274950675
298.66	298.66	1794.54	1	1.59	0.001891681	0.002179545	0.009684583	0.140991899	0.012871654	3.495229675	0.008903236	0.005613357	5.147544454	1.223494129	-0.019043493	0.328720089
298.86	298.86	1798.34	1	1.6	0.001910747	0.001825825	0.009978345	0.135641799	0.01180417	3.580399983	0.009659887	0.006411617	5.24638004	1.193046688	0.035433389	0.257617763
299.06	299.06	1802.14	1	1.67	0.001343387	0.001993413	0.010790432	0.140600624	0.015513954	3.806855608	0.008905356	0.00782198	5.123445826	1.175442514	0.066507191	0.459710853
299.26	299.26	1805.94	1	1.64	0.002551671	0.002342898	0.01389501	0.157925259	0.021944374	4.488830639	0.007353453	0.007886984	4.887087632	0.830432992	0.080060515	0.782378013
299.46	299.46	1809.74	1	1.83	0.001786113	0.002634517	0.012815361	0.155213217	0.021835231	4.33509712	0.008283099	0.00821612	5.097302834	0.907867746	0.162647505	0.718021095
299.66	299.66	1813.54	1	1.69	0.002335085	0.00244319	0.012302437	0.153812891	0.018853646	4.076971309	0.008886294	0.007048496	5.171754445	0.916426019	0.126344763	0.537216593
299.86	299.86	1817.34	1	1.72	0.002764051	0.00186364	0.011098082	0.14852584	0.01503476	3.826597705	0.009967334	0.008082754	5.265270121	0.910940397	0.103395219	0.298455893
300.06	300.06	1821.2	1	1.8	0.002082227	0.002868374	0.010751089	0.145607139	0.013746946	3.733156273	0.008668862	0.007054074	5.01384894	1.086626552	-0.021410719	0.37486528
300.26	300.26	1825.2	1	1.76	0.001287277	0.002166917	0.010448402	0.135700493	0.011306587	3.510384038	0.009225488	0.007788028	5.302013423	1.269563423	-0.014290528	0.277145068
300.46	300.46	1829.2	1	1.53	0.001946759	0.002274865	0.010040029	0.150425443	0.012380515	3.836209725	0.010171271	0.006977711	5.102913272	1.045940669	0.181546478	0.22686101
300.66	300.66	1833.2	1	1.73	0.002036271	0.002460494	0.010202567	0.145996394	0.014423587	3.724551914	0.008187507	0.007593594	5.272900123	1.117786002	-0.053145374	0.43224959
300.86	300.86	1837.2	1	1.66	0.00174946	0.002656587	0.011144708	0.150345572	0.013520518	3.817451404	0.009589633	0.007300216	5.068418172	1.062929441	0.122193292	0.307322876
301.06	301.06	1841.14	1	1.54	0.0029099	0.002161029	0.010698162	0.151742731	0.013779233	3.822603077	0.009564157	0.007189165	5.134805537	0.925971034	0.069517987	0.279592338
301.26	301.26	1844.94	1	1.74	0.002084929	0.002744447	0.010786316	0.152965705	0.012594673	3.794698324	0.008637563	0.006233512	5.198982413	1.092203251	0.028652241	0.33557066
301.46	301.46	1848.74	1	1.55	0.002502658	0.00179394	0.01078579	0.151576896	0.01404146	3.936259745	0.010320695	0.007330794	5.019677599	0.934189322	0.199266944	0.259808653
301.66	301.66	1852.54	1	2.01	0.002068207	0.002684268	0.011859186	0.151023102	0.015643564	4.03210121	0.009350935	0.009680968	4.887622325	0.918918436	0.102218575	0.39451664
301.86	301.86	1856.34	1	1.59	0.003077923	0.002817817	0.01068603	0.150991655	0.014609299	3.910740219	0.008951989	0.007629782	5.150720107	0.877821042	-0.000457728	0.354147795
302.06	302.06	1860.14	1	1.58	0.002488069	0.002895207	0.011671304	0.158263781	0.018909321	4.226074959	0.008414196	0.009816561	4.873346561	0.812333996	0.074822778	0.561087108
302.26	302.26	1863.94	1	1.72	0.001537502	0.001292393	0.012255448	0.160501805	0.020433174	4.324524266	0.009492402	0.008244574	5.076696833	0.940193671	0.340088128	0.582834635
302.46	302.46	1867.74	1	1.83	0.001895496	0.00271764	0.012286471	0.165981547	0.024070522	4.422330319	0.010893395	0.006166073	4.99236119	0.737800901	0.504717691	0.582305485
302.66	302.66	1871.54	1	1.61	0.002080025	0.003175952	0.012234126	0.160027734	0.021538324	4.298248753	0.009639686	0.008364832	5.066402266	0.776120181	0.264658766	0.575647908
302.86	302.86	1875.34	1	1.8	0.002879674	0.003677122	0.011784512	0.159711147	0.017809676	4.12351586	0.009325713	0.007132731	5.076352187	0.762239118	0.128386363	0.43718592
303.06	303.06	1879.14	1	1.77	0.00267087	0.003196287	0.012172162	0.163273348	0.017010377	4.096545383	0.010004816	0.007815579	5.212598425	0.762573542	0.209126993	0.353560708
303.26	303.26	1882.94	1	2.23	0.003221394	0.002691849	0.01184855	0.16204051	0.014937558	4.236926879	0.009730374	0.005516085	5.22504035	0.776414353	0.211464718	0.32632567
303.46	303.46	1886.74	1	1.8	0.002353608	0.002244644	0.011985966	0.159413341	0.016540632	4.120033997	0.009261882	0.010613028	5.230479881	0.835730815	0.132351507	0.408395143
303.66	303.66	1890.54	1	1.71	0.002722896	0.002548631	0.011065851	0.16744723	0.017295837	4.179319058	0.009802427	0.006164637	5.235743613	0.804370304	0.272909206	0.389852212
303.86	303.86	1894.34	1	1.63	0.001803407	0.002390057	0.012558665	0.159329915	0.016469668	4.057969755	0.00975578	0.007561272	5.089461462	0.948888291	0.238173423	0.394440225
304.06	304.06	1898.2	1	1.76	0.002334547	0.002291711	0.011158706	0.154658385	0.01743414	4.067787535	0.010794603	0.007988863	5.122887865	0.830895045	0.291026483	0.339884496
304.26	304.26	1902.2	1	1.56	0.002113048	0.002155309	0.011769678	0.156978341	0.01669308	4.021151611	0.009720021	0.006909667	5.191991223	0.946483539	0.218210481	0.400267025
304.46	304.46	1906.2	1	1.87	0.001620984	0.002694623	0.009368027	0.131383942	0.01290472	3.606584986	0.008946992	0.006568144	5.1937459	1.228564769	-0.038750829	0.365162911
304.66	304.66	1910.2	1	1.51	0.002414859	0.00259541	0.013157598	0.180189126	0.018574105	4.272134329	0.01108127	0.006906046	5.140851607	0.688439229	0.4684732	0.31850509
304.86	304.86	1914.2	1	1.59	0.002820169	0.002774682	0.012304123	0.194432441	0.023107189	4.211126021	0.011553595	0.007004935	5.02847667	0.526171526	0.556479924	0.369909953
305.06	305.06	1918.14	1	1.61	0.002279802	0.002257881	0.010237187	0.169406813	0.017799991	3.981542374	0.010763295	0.00767241	5.146435018	0.821528894	0.346991728	0.311569429
305.26	305.26	1921.94	1	1.61	0.00241288	0.001879057	0.010996754	0.155235736	0.01447728	3.890267339	0.010228049	0.006533994	5.136214082	0.954527441	0.21281869	0.272720455
305.46	305.46	1925.74	1	1.61	0.001919306	0.002086202	0.010222389	0.148433262	0.013685484	3.768452455	0.007885843	0.007739809	5.259958301	1.154771588	-0.049896542	0.436575272
305.66	305.66	1929.54	1	1.68	0.00195536	0.002350592	0.00992241	0.134337362	0.012917854	3.581324236	0.008320679	0.004201943	5.173590185	1.269071832	-0.069739166	0.406049586
305.86	305.86	1933.34	1	1.67	0.001606577	0.002336839	0.010661826	0.13995994	0.013728927	3.685486563	0.009243031	0.006739276	5.26623448	1.173363087	0.047702245	0.358643487
306.06	306.06	1937.14	1	1.86	0.0015036	0.001630665	0.011054638	0.139157137	0.013002965	3.676429479	0.009656925	0.008640407	5.273620728	1.165131605	0.070968021	0.301538761
306.26	306.26	1940.94	1	1.57	0.002355338	0.002673627	0.010970357	0.154200352	0.013622764	3.895516371	0.010206463	0.005856515	5.240991993	0.957362567	0.195475294	0.251672901
306.46	306.46	1944.74	1	1.72	0.001812854	0.001960412	0.0113198	0.147262801	0.013954763	3.822635384	0.010286895	0.009148591	5.154172099	1.011626777	0.162839476	0.267648546
306.66	306.66	1948.54	1	1.74	0.002413416	0.002784711	0.01338724	0.157965305	0.013345985	3.802223643	0.010375627	0.006105737	5.132768661	0.923937878	0.180578156	0.203512742
306.86	306.86	1952.34	1	1.65	0.003160462	0.003096829	0.01319334	0.170558914	0.013575141	3.946484251	0.009481387	0.00825114	5.181908112	0.752977943	0.095932181	0.228733023
307.06	307.06	1956.14	1	1.67	0.002783748	0.002231092	0.011871866	0.156196909	0.012752021	3.668590728	0.008289837	0.009661242	5.105549169	0.968104013	-0.106694282	0.303515206
307.26	307.26	1959.94	1	1.62	0.001981997	0.002766537	0.010839045	0.147411017	0.011231316	3.525848542	0.008671236	0.008857048	5.323222332	1.121665831	-0.093174282	0.258162262
307.46	307.46	1963.74	1	1.68	0.001049149	0.003006214	0.009744976	0.141776289	0.01091518	3.436526511	0.008151077	0.005992252	5.39912854	1.361211519	-0.082441635	0.336114092
307.66	307.66	1967.54	1	1.69	0.001350328	0.002700657	0.010618491	0.144873867	0.011457332	3.476215807	0.009186325	0.007017616	5.203555839	1.234687248	0.005966291	0.257417845
307.86	307.86	1971.34	1	1.75	0.002111045	0.002787399	0.009714906	0.143797012	0.011190588	3.442745588	0.008710623	0.008157242	5.158156253	1.146242063	-0.115827029	0.252182768
308.06	308.06	1975.14	1	1.71	0.001788036	0.003007152	0.01085013	0.146354844	0.0107079	3.413097367	0.009123049	0.00621749	5.184997893	1.196031807	-0.038371384	0.214709935
308.26	308.26	1978.94	1	1.73	0.001894329	0.003006218	0.010459993	0.154387843	0.011304205	3.515587036	0.010542355	0.007474365	5.221589076	1.043467379	0.128379327	0.108921732
308.46	308.46	1982.74	1	1.52	0.001930031	0.002255089	0.010645646	0.150481492	0.010848807	3.464426476	0.009568892	0.006419894	5.235269092	1.160994936	0.041015711	0.180068495
308.66	308.66	1986.54	1	1.66	0.001528529	0.001588866	0.010317572	0.142877255	0.010257235	3.32233865	0.008266125	0.008306349	5.277117385	1.318718271	-0.12818892	0.268065503
308.86	308.86	1990.34	1	1.75	0.001950478	0.002628013	0.010245144	0.144273806	0.011518088	3.453475958	0.00987558	0.008705293	5.243406179	1.09538167	0.001284584	0.176874132
309.06	309.06	1994.14	1	1.63	0.002136394	0.002324899	0.010891421	0.145840315	0.012902145	3.618150972	0.008713137	0.007875335	5.196908675	1.107698484	-0.049205345	0.326083224
309.26	309.26	1997.94	1	1.73	0.002364747	0.002549814	0.010528264	0.148629475	0.013859472	3.547202402	0.008081265	0.008101828	5.137982039	1.089544237	-0.128236948	0.379137909
309.46	309.46	2001.74	1	1.61	0.001489203	0.002461322	0.009865972	0.14991313	0.011789526	3.486121453	0.010610573	0.010052122	5.15712	1.078401387	0.117887191	0.129232115
309.66	309.66	2005.54	1	1.47	0.002587138	0.001833405	0.010267066	0.151683677	0.010755974	3.411456742	0.008392919	0.008291063	5.234484965	1.117758197	-0.132427484	0.227679233
309.86	309.86	2009.34	1	1.63	0.001761074	0.002175444	0.010359259	0.15449799	0.011726681	3.581258028	0.011623089	0.009074711	5.212311015	0.993554156	0.252811257	0.048379567
310.06	310.06	2013.14	1	1.75	0.001431365	0.002419209	0.009172832	0.140394734	0.01124932	3.175231337	0.010261476	0.007378586	5.139674645	1.244798482	0.022321419	0.139328999
310.26	310.26	2016.94	1	1.7	0.001148591	0.002176279	0.008826019	0.140914037	0.011707573	3.171381937	0.010176117	0.007133358	5.152200997	1.29772657	0.049153479	0.170966624
310.46	310.46	2020.74	1	1.65	0.001502735	0.002364303	0.010619327	0.146546715	0.012081989	3.220962151	0.009898014	0.007814222	5.229358759	1.204084276	0.012108495	0.17901162
310.66	310.66	2024.54	1	1.8	0.001574458	0.002511161	0.010682398	0.147899394	0.01046317	3.117984694	0.009665976	0.00384646	5.3390083	1.311314884	0.014538377	0.147041744
310.86	310.86	2028.34	1	1.77	0.002369196	0.00228956	0.010312973	0.147786095	0.009795333	3.128394521	0.008740145	0.00860078	5.301108179	1.170438748	-0.188484957	0.147311229
311.06	311.06	2032.14	1	1.72	0.002571572	0.002430939	0.009944751	0.149211452	0.010005023	3.106278252	0.010668006	0.004881969	5.381081081	1.118078827	0.031916663	0.013461693
311.26	311.26	2035.94	1	1.76	0.002538175	0.002456298	0.01086912	0.157673885	0.015495149	3.172677775	0.010316453	0.008883612	5.29467866	0.95611025	0.018658219	0.181547483
311.46	311.46	2039.74	1	1.58	0.002197367	0.00279125	0.010333564	0.152073641	0.011758883	3.056577254	0.009660497	0.008551915	5.394020288	1.106188732	-0.091825989	0.123337303
311.66	311.66	2043.54	1	1.8	0.001650387	0.001496862	0.009115508	0.126312153	0.009480128	2.702105203	0.009863939	0.007273216	5.358251928	1.406518682	-0.177045253	0.085770823
311.86	311.86	2047.34	1	1.62	0.002134369	0.00251894	0.010825674	0.133465369	0.009883475	2.805176326	0.009768104	0.007710649	5.252070289	1.245989708	-0.205575523	0.076469628
312.06	312.06	2051.14	1	1.67	0.001718969	0.002098741	0.011852888	0.149410354	0.014971017	3.178213072	0.010313812	0.009234459	5.194683833	1.094874371	0.034722427	0.212532007
312.26	312.26	2054.94	1	2.09	0.002006636	0.002185445	0.0104504	0.124729303	0.010728548	2.809449069	0.009635825	0.007013291	5.283749738	1.313683116	-0.218432494	0.145203243
312.46	312.46	2058.74	1	1.67	0.001329707	0.001752795	0.010839126	0.142600987	0.012732951	3.112763171	0.008683389	0.007212652	5.203375616	1.343028584	-0.100781268	0.300337874
312.66	312.66	2062.54	1	1.74	0.002527746	0.002922706	0.009242071	0.140250405	0.011157629	3.111517043	0.010110984	0.006339113	5.236608066	1.117608179	-0.077095735	0.106392759
312.86	312.86	2066.34	1	1.61	0.002118815	0.002643474	0.010594075	0.14694487	0.012672532	3.314533054	0.010129954	0.007768989	5.13427269	1.077926328	0.012385931	0.169191075
313.06	313.06	2070.14	1	1.87	0.001817154	0.002745921	0.011044258	0.149632531	0.012356647	3.397653852	0.01011549	0.00809643	5.212924955	1.088651661	0.048662084	0.171734239
313.26	313.26	2073.94	1	1.9	0.002303187	0.002779708	0.010463616	0.14371091	0.012468976	3.308269632	0.009232602	0.007346371	5.29322123	1.113863353	-0.094923226	0.233664821
313.46	313.46	2077.74	1	1.6	0.002483113	0.002483113	0.010795227	0.145956524	0.01447781	3.47850424	0.008122725	0.006081522	5.018057022	1.125248656	-0.12431257	0.400508226
313.66	313.66	2081.54	1	1.82	0.002358687	0.002630041	0.011835184	0.157510228	0.016135092	3.570113551	0.00912165	0.009455623	5.14752337	0.946339403	-0.006079381	0.345140174
313.86	313.86	2085.34	1	1.9	0.003354881	0.00282301	0.011803453	0.156329269	0.013051305	3.457920792	0.009491858	0.008182636	5.094736842	0.868378298	-0.071599351	0.180073052
314.06	314.06	2089.14	1	1.89	0.002657237	0.002738998	0.012325491	0.153690493	0.020951291	3.623081168	0.008993725	0.008278315	5.290116782	0.878135892	-0.00086206	0.519450897
314.26	314.26	2092.94	1	1.56	0.001845586	0.002501794	0.01140162	0.158310264	0.016528248	3.568419973	0.010417307	0.006418538	5.160863583	1.014681023	0.203531359	0.291152534
314.46	314.46	2096.74	1	1.66	0.002176572	0.002715532	0.011919322	0.153562323	0.012064427	3.410211231	0.010343898	0.007711283	5.252722125	1.023362296	0.065384273	0.126749052
314.66	314.66	2100.54	1	1.7	0.002286409	0.002810815	0.011327166	0.155538775	0.01097057	3.449835337	0.009774925	0.006020179	4.991414512	1.071854756	0.042593207	0.140924476
314.86	314.86	2104.34	1	1.83	0.00304533	0.003189366	0.011605177	0.16282228	0.013230725	3.495586329	0.009444639	0.009074261	5.111379891	0.854637127	-0.041127666	0.182114131
315.06	315.06	2108.14	1	1.61	0.003071009	0.003238139	0.013098795	0.171099087	0.011448388	3.517475505	0.010508283	0.007792425	5.144223536	0.807293815	0.093710213	0.031838488
315.26	315.26	2111.94	1	1.45	0.002796966	0.003898801	0.012501589	0.173899224	0.013094885	3.679959317	0.009831758	0.009323219	5.166849135	0.772093897	0.069824897	0.14734473
315.46	315.46	2115.74	1	1.71	0.003152174	0.003695652	0.012869565	0.180173913	0.01376087	3.918043478	0.01023913	0.007413043	5.069987876	0.687604645	0.199446805	0.151730149
315.66	315.66	2119.54	1	1.58	0.002746604	0.003755123	0.013432612	0.176748278	0.011222453	3.814518379	0.011286827	0.009634573	5.196587868	0.692680864	0.231823595	-0.012831062
315.86	315.86	2123.34	1	2.2	0.003282069	0.003618691	0.013233469	0.1657655	0.011045423	3.621510172	0.009362311	0.009130883	5.242196978	0.795476559	-0.058018673	0.116135525
316.06	316.06	2127.14	1	1.68	0.003602019	0.003664845	0.012062575	0.158174698	0.013088731	3.579359595	0.010638521	0.007580993	5.048741806	0.73154078	0.037772487	0.095025744
316.26	316.26	2130.94	1	1.77	0.003012112	0.002780411	0.01371248	0.162401264	0.012575039	3.563791469	0.01076356	0.007035282	5.250497678	0.836949518	0.122011257	0.083239413
316.46	316.46	2134.74	1	1.89	0.001508201	0.002471774	0.011458137	0.161712646	0.011269612	3.448228911	0.009740464	0.008902574	5.058705097	1.111082131	0.082740947	0.15009499
316.66	316.66	2138.54	1	1.76	0.002329259	0.002521583	0.011304385	0.153602872	0.011753141	3.384178135	0.01015044	0.009680315	5.066147017	0.991000318	0.008993219	0.113961645
316.86	316.86	2142.34	1	1.56	0.003237616	0.003089489	0.013881541	0.163510168	0.01193474	3.511416298	0.009966777	0.007956493	5.106104808	0.826097471	3.68E-05	0.100042744
317.06	317.06	2146.14	1	1.52	0.002891473	0.002741545	0.011501639	0.168990555	0.011887168	3.535308103	0.010002356	0.007346484	5.067730381	0.89322208	0.085456709	0.103889633
317.26	317.26	2149.94	1	1.59	0.002749318	0.003393689	0.012006787	0.179693709	0.013596237	3.523014799	0.01149129	0.010889877	5.099342826	0.690091923	0.210323764	-0.001004531
317.46	317.46	2153.74	1	2.02	0.002684365	0.003360741	0.011752024	0.168882501	0.012787724	3.495360487	0.011392699	0.007588087	5.131344902	0.817586877	0.201311246	0.023793376
317.66	317.66	2157.54	1	1.59	0.00222241	0.003979173	0.011747026	0.173517335	0.01263599	3.549697329	0.011048554	0.007725522	5.246640755	0.849452599	0.212034905	0.052225387
317.86	317.86	2161.34	1	1.57	0.002424715	0.003875214	0.013292633	0.184126778	0.014569938	3.789136412	0.010846269	0.011019463	4.997944168	0.671293821	0.234224934	0.108833561
318.06	318.06	2165.14	1	1.69	0.002002176	0.003852013	0.012905332	0.182154516	0.016104461	3.830293798	0.010707291	0.008422198	4.955780846	0.773249801	0.301064713	0.206700127
318.26	318.26	2168.94	1	1.61	0.001926419	0.002826811	0.012249513	0.154595138	0.013149905	3.361580501	0.009548338	0.009401763	5.347928331	1.047607548	-0.021635353	0.211682335
318.46	318.46	2172.74	1	1.66	0.003323958	0.003345265	0.011676468	0.157973238	0.01331714	3.421034688	0.009865337	0.008032899	5.138727691	0.83532847	-0.046034276	0.150488805
318.66	318.66	2176.54	1	1.84	0.002872107	0.002132962	0.012269809	0.170193445	0.014635073	3.573830039	0.009545531	0.008299544	5.275988858	0.87834249	0.072417165	0.226345835
318.86	318.86	2180.34	1	1.64	0.00253464	0.003295032	0.01151149	0.162723893	0.013644812	3.488932072	0.009272558	0.008997972	5.260444444	0.92613426	-0.024012687	0.224749209
319.06	319.06	2184.14	1	2.29	0.003050833	0.002566908	0.011130281	0.158180441	0.012539976	3.417901027	0.009341862	0.009320821	4.961169102	0.914242655	-0.076261093	0.171547867
319.26	319.26	2187.94	1	1.82	0.002723996	0.003289749	0.011629369	0.157719386	0.013473305	3.366607996	0.009994971	0.008171989	5.110730349	0.91629075	-0.007347659	0.15889055
319.46	319.46	2191.74	1	1.8	0.001680324	0.002925008	0.01221865	0.156664246	0.012550565	3.252587906	0.010828752	0.009521834	5.223775466	1.028940149	0.088742701	0.083205892
319.66	319.66	2195.54	1	1.85	0.002529421	0.003772695	0.010803627	0.162718913	0.016291183	3.390538252	0.00936743	0.006773703	5.102931525	0.938817316	0.003332815	0.299238259
319.86	319.86	2199.34	1	1.71	0.002721088	0.003231293	0.012521259	0.164753401	0.018537415	3.487776361	0.008205782	0.010969388	5.175486852	0.84972987	-0.130523617	0.439414851
320.06	320.06	2203.14	1	1.58	0.003107817	0.003846739	0.01345272	0.173624845	0.02166779	3.619542303	0.010236238	0.009931976	5.063607351	0.608677422	0.109917585	0.368052472
320.26	320.26	2206.94	1	1.65	0.002151529	0.003644427	0.013282399	0.180618674	0.021383565	3.700169049	0.011262596	0.007025401	4.926346528	0.725894563	0.36269941	0.322816242
320.46	320.46	2210.74	1	1.58	0.002635558	0.003240441	0.013653057	0.185526032	0.01933463	3.547332037	0.011276734	0.010261396	4.983313597	0.640751669	0.266525051	0.193661647
320.66	320.66	2214.54	1	1.54	0.002485935	0.003837934	0.01214619	0.171638536	0.020149156	3.424745955	0.010925029	0.01123032	4.943725744	0.692323843	0.141107403	0.262039654
320.86	320.86	2218.34	1	1.88	0.00266367	0.004037125	0.012485953	0.175198735	0.015690681	3.2940442	0.012277854	0.010238482	5.292873665	0.672126917	0.220782611	-0.00997603
321.08	321.08	2222.52	1	1.47	0.002908655	0.003015591	0.013559467	0.175160938	0.01663922	3.425455012	0.012190688	0.007271638	5.314503296	0.70762128	0.297586762	0.056180491
321.28	321.28	2226.32	1	1.67	0.002612476	0.004025782	0.014454271	0.181888263	0.014432857	3.321420159	0.01404741	0.009272147	5.14023115	0.590914011	0.417549877	-0.191994331
321.48	321.48	2230.12	1	1.56	0.00286233	0.003182741	0.01360675	0.185175692	0.013777635	3.355356189	0.014354374	0.00854427	5.20687354	0.588847593	0.484901258	-0.239196862
321.68	321.68	2233.92	1	1.5	0.003427005	0.003876799	0.014264907	0.180260452	0.014200651	3.352595956	0.01246573	0.01070939	5.238779174	0.539924747	0.200802021	-0.104863553
321.88	321.88	2237.72	1	1.72	0.003126571	0.004329099	0.015173711	0.193300829	0.015414216	3.517961388	0.014539651	0.008898703	5.190897741	0.415795951	0.52003239	-0.21832075
322.08	322.08	2241.44	1	1.57	0.003357355	0.004554883	0.015717554	0.193935376	0.014413104	3.44310673	0.01381434	0.01028591	5.058740805	0.400993421	0.388311085	-0.222630469
322.28	322.28	2245.04	1	1.62	0.003379718	0.00450629	0.013873532	0.181399036	0.013080759	3.269918428	0.01241316	0.010765026	5.243737009	0.547235737	0.163190628	-0.151559951
322.48	322.48	2248.64	1	1.47	0.002719892	0.003660607	0.014642426	0.165892963	0.01098182	3.007893822	0.011145422	0.01102272	5.473360197	0.82898138	-0.031258993	-0.092601936
322.68	322.68	2252.24	1	1.63	0.00241252	0.002639339	0.01228942	0.151679485	0.012083222	3.151349568	0.011712065	0.007711817	5.300797901	0.97005479	0.110140585	-0.012979206
322.88	322.88	2255.84	1	1.62	0.002910731	0.002398278	0.012893307	0.15221892	0.012032387	3.168596905	0.01102798	0.008035257	5.332859641	0.932792528	0.01861278	0.020973605
323.08	323.08	2259.52	1	1.98	0.003009721	0.002928377	0.012933664	0.15896612	0.012709969	3.207630048	0.011530484	0.007646317	5.393068655	0.848986727	0.090707782	-0.011295679
323.28	323.28	2263.32	1	1.66	0.00199101	0.003345717	0.012253946	0.15531928	0.013116033	3.242923705	0.013033929	0.008969806	5.441639674	0.871685926	0.263528783	-0.074640759
323.48	323.48	2267.12	1	1.63	0.002098593	0.004711546	0.011624558	0.150728335	0.01228294	3.104785614	0.011459962	0.008024031	5.284192216	0.947474835	0.037917546	0.007058617
323.68	323.68	2270.92	1	1.52	0.002400662	0.003476821	0.01223096	0.154573675	0.012106788	3.164093543	0.010989238	0.007450331	5.261896984	0.969495697	0.041403207	0.034822329
323.88	323.88	2274.72	1	1.61	0.002292536	0.003593705	0.011917056	0.150729068	0.014168285	3.193357842	0.01164856	0.008034202	5.421341395	0.919854904	0.101633255	0.063156965
324.08	324.08	2278.52	1	1.58	0.002984514	0.003422799	0.013879033	0.152398046	0.013294653	3.262887674	0.010539717	0.00889093	5.285020957	0.853518824	-0.047471635	0.096603902
324.28	324.28	2282.32	1	1.63	0.002429933	0.003727271	0.013117522	0.14952328	0.016618274	3.40120673	0.011037664	0.008031136	5.490220464	0.862824753	0.082283753	0.210825059
324.48	324.48	2286.12	1	2.2	0.002583132	0.003362171	0.013100168	0.152056255	0.015662799	3.307044159	0.011275575	0.008487433	5.356099704	0.854038577	0.080977632	0.138633268
324.68	324.68	2289.92	1	2.03	0.003058418	0.003284207	0.015374194	0.161952461	0.014491564	3.27866497	0.012562092	0.008374728	5.296010436	0.708234311	0.187495474	-0.040656133
324.88	324.88	2293.72	1	1.51	0.002586751	0.003470032	0.013101998	0.152555205	0.0153102	3.301009464	0.013270242	0.0076551	5.3680289	0.77124282	0.272405886	-0.022884309
325.08	325.08	2297.44	1	1.56	0.002898251	0.003229479	0.013538971	0.149673947	0.01525722	3.340854984	0.010205983	0.008052997	5.282121378	0.882095537	-0.035184286	0.20960572
325.28	325.28	2301.04	1	1.59	0.002082861	0.00346456	0.01245592	0.150914603	0.015776123	3.221154441	0.010826751	0.007712771	5.30884607	0.974176838	0.061725018	0.189088992
325.48	325.48	2304.64	1	1.55	0.002570261	0.003623646	0.012935575	0.150950154	0.015021278	3.33594573	0.011545106	0.008448152	5.214324948	0.839623282	0.099121496	0.103369174
325.68	325.68	2308.24	1	1.53	0.002539669	0.002896482	0.013537906	0.157753337	0.017840651	3.444127277	0.011480984	0.007598019	5.333482593	0.822371575	0.193511082	0.204257454
325.88	325.88	2311.84	1	1.6	0.002642203	0.00498848	0.012619163	0.171278192	0.015451605	3.375425395	0.011794796	0.009279418	5.36870177	0.680848867	0.166408681	0.039740598
326.08	326.08	2315.52	1	1.57	0.002573837	0.003925101	0.012054136	0.167771272	0.021770371	3.443922528	0.012139931	0.008600905	5.336271031	0.661211095	0.282511084	0.243557939
326.28	326.28	2319.32	1	1.8	0.002687409	0.003146234	0.01404881	0.158928532	0.023050536	3.601826564	0.011121064	0.007100876	5.153586308	0.731643379	0.219788862	0.410557885
326.48	326.48	2323.12	1	1.65	0.00259586	0.004531755	0.015069186	0.17352663	0.021712828	3.794773082	0.011571375	0.00851354	5.276494486	0.575784967	0.299484565	0.310080184
326.68	326.68	2326.92	1	1.57	0.002440539	0.005030935	0.014493374	0.16918927	0.014771681	3.435357839	0.014322108	0.009976237	5.299035735	0.559606025	0.390792041	-0.160455964
326.88	326.88	2330.72	1	1.89	0.002554641	0.00379921	0.013930435	0.160571192	0.019934933	3.735583746	0.011091945	0.008318959	5.334148614	0.710139142	0.208917832	0.321135212
327.08	327.08	2334.52	1	1.59	0.003529235	0.003593794	0.014461254	0.167488003	0.017366416	3.605328283	0.011857367	0.008026857	5.108729112	0.582348694	0.206850872	0.117612201
327.28	327.28	2338.32	1	1.55	0.002807995	0.004001946	0.013730432	0.171707792	0.024254886	3.742659415	0.011364641	0.008821969	5.192652124	0.565318788	0.279229829	0.399479525
327.48	327.48	2342.12	1	1.63	0.002707151	0.003963269	0.014055529	0.177805692	0.020401092	3.622428206	0.012236323	0.007948196	5.24883483	0.597890148	0.354162383	0.188518296
327.68	327.68	2345.92	1	2.09	0.003083847	0.004188198	0.013043841	0.161297716	0.015335889	3.231038506	0.012731289	0.008605601	5.350278707	0.669885901	0.178090033	-0.036572338
327.88	327.88	2349.72	1	1.6	0.002878855	0.00391609	0.013399378	0.162020279	0.016701594	3.296310408	0.011875278	0.009123431	5.392808219	0.710279456	0.136098347	0.083939656
328.08	328.08	2353.44	1	1.48	0.003544314	0.004131538	0.012583365	0.158109979	0.017742544	3.419445493	0.012331697	0.00931169	5.318090564	0.571394835	0.147543132	0.083477598
328.28	328.28	2357.04	1	1.47	0.002813183	0.004371254	0.014347233	0.169223778	0.020276558	3.50330008	0.012486205	0.007054597	5.229855138	0.615368064	0.307915228	0.170059228
328.48	328.48	2360.64	1	1.8	0.002165354	0.004970472	0.01808563	0.200688976	0.040748031	4.375615157	0.013607283	0.010187008	5.150171081	0.084557391	0.817822936	0.768861806
328.68	328.68	2364.24	1	1.69	0.002651452	0.003929831	0.019625482	0.201510381	0.046542459	4.434317369	0.012902157	0.009800904	4.913458183	0.018089068	0.797250437	1.002749423
328.88	328.88	2367.84	1	1.53	0.002883875	0.004556962	0.016004403	0.194012108	0.022520638	3.6133847	0.013736929	0.00843148	5.070320348	0.38728446	0.525052141	0.088046841
329.08	329.08	2371.52	1	1.8	0.003264635	0.00430843	0.015568091	0.190836813	0.022452696	3.62589944	0.013369459	0.006751355	5.263354763	0.409110547	0.489680558	0.121162318
329.28	329.28	2375.32	1	1.75	0.004328904	0.004398352	0.017570258	0.205680819	0.0252095	4.115630353	0.012546877	0.009838418	5.070187793	0.080181696	0.472130157	0.243710011
329.48	329.48	2379.12	1	1.61	0.0030867	0.004607354	0.0154335	0.204403087	0.023626872	3.849477985	0.013685883	0.00857921	5.032552827	0.283298695	0.609287491	0.124429567
329.68	329.68	2382.92	1	1.61	0.003390525	0.004687571	0.015792108	0.213512038	0.023961225	3.739111637	0.015245984	0.010649433	4.998976226	0.10574996	0.71294013	-0.041946096
329.88	329.88	2386.72	1	1.66	0.002959948	0.005503654	0.01655721	0.216122468	0.026662658	3.908704098	0.015354731	0.011608547	5.029541754	0.037532069	0.775610037	0.055127905
330.08	330.08	2390.44	1	1.66	0.004131552	0.005845208	0.020094368	0.228150896	0.032981995	4.053451959	0.017183502	0.010070659	4.909415697	-0.339877048	0.98163265	0.070753573
330.28	330.28	2394.04	1	1.55	0.004070162	0.00528152	0.019817812	0.215767032	0.045522822	4.584940401	0.01361566	0.00995736	4.88936271	-0.316837564	0.817287409	0.844860014
330.48	330.48	2397.64	1	1.7	0.003689077	0.006786956	0.018516329	0.24603306	0.034455033	4.107172417	0.01690827	0.01404687	4.842762254	-0.450782829	1.004468584	0.091403483
330.68	330.68	2401.24	1	1.41	0.003740065	0.005231639	0.017898885	0.212805272	0.030432556	3.954028362	0.012978918	0.009060754	5.119557784	0.065396336	0.562867543	0.358196644
330.88	330.88	2404.84	1	1.51	0.003567691	0.004376368	0.015721625	0.194772143	0.030872419	4.193844544	0.013818856	0.009870612	5.072876448	0.085822226	0.654755329	0.389704652
331.08	331.08	2408.52	1	2.45	0.003495661	0.005255545	0.019262295	0.210486982	0.034522662	4.473095468	0.011692382	0.008461909	4.910619155	0.045000549	0.592052471	0.668141757
331.28	331.28	2412.32	1	1.57	0.002847997	0.005860754	0.016758462	0.20143106	0.029774514	4.382314174	0.013227887	0.009720849	5.047042053	0.113601855	0.667985887	0.423765161
331.48	331.48	2416.12	1	1.56	0.00278976	0.004641785	0.016551013	0.191930795	0.026537884	4.17627063	0.013620593	0.006376594	4.902988506	0.314751552	0.687028701	0.314466684
331.68	331.68	2419.92	1	1.67	0.002713392	0.003955114	0.015774467	0.189523547	0.027524834	4.034676233	0.011359455	0.008761038	5.122864884	0.437508853	0.435060188	0.500083714
331.88	331.88	2423.72	1	1.47	0.004159915	0.005175708	0.019154957	0.216509057	0.028950105	4.301932426	0.011875106	0.013084383	4.842136082	-0.071902805	0.452264682	0.394163822
332.08	332.08	2427.44	1	1.61	0.00343592	0.005006626	0.020345555	0.223359348	0.033819271	4.572007068	0.013105581	0.01008688	4.721984007	-0.090163406	0.773912971	0.513226531
332.28	332.28	2431.04	1	1.83	0.002784504	0.004794189	0.015544794	0.192953995	0.029539952	4.311162228	0.014213075	0.00811138	4.89975086	0.193486212	0.769379041	0.370048609
332.48	332.48	2434.64	1	1.7	0.003008093	0.00489412	0.019624227	0.205242677	0.028767875	4.408838064	0.012151742	0.010337336	5.012205337	0.150059792	0.575345403	0.462579989
332.68	332.68	2438.24	1	1.66	0.003731431	0.004723331	0.019318423	0.218383204	0.034740099	4.425147014	0.013957443	0.011194294	4.975675676	-0.15063131	0.781224516	0.457357207
332.88	332.88	2441.84	1	1.65	0.00383811	0.005538829	0.018501069	0.219691572	0.029877502	4.151639815	0.014341201	0.013192066	5.072394498	-0.159208147	0.67762838	0.217456924
333.08	333.08	2445.52	1	1.61	0.003377369	0.004618036	0.019230327	0.208845491	0.026490523	4.119494543	0.012981045	0.009948306	4.96974195	0.14124769	0.579659159	0.27302518
333.28	333.28	2449.32	1	1.7	0.002298957	0.00427281	0.018554211	0.198151545	0.031279753	4.202029585	0.012493324	0.011100016	4.948063886	0.267490865	0.603406525	0.530978212
333.48	333.48	2453.12	1	1.56	0.003325757	0.00557483	0.02014595	0.209905491	0.035267376	4.460988156	0.012537385	0.010407944	5.0234375	-0.036831194	0.637557701	0.62012601
333.68	333.68	2456.92	1	1.74	0.004362856	0.004267493	0.022028847	0.213636905	0.038931935	4.435737275	0.013207772	0.01056145	4.989888175	-0.218909297	0.68517697	0.643609694
333.88	NA	NA	1	1.59	0.0036309	0.004857894	0.025391261	0.217353199	0.057793915	4.994716414	0.013496933	0.011118067	4.79642085	NA	NA	NA
334.08	NA	NA	1	1.64	0.003050049	0.005351449	0.028393179	0.223790378	0.069042007	5.673672536	0.013669763	0.008456953	4.703312467	NA	NA	NA
334.28	NA	NA	1	1.66	0.007036598	0.004933267	0.049906306	0.286664882	0.202225707	10.38380053	0.015411679	0.009675322	4.153931692	NA	NA	NA
334.48	NA	NA	1	1.61	0.003252378	0.003738715	0.036809629	0.207149153	0.133529895	7.431624062	0.014286149	0.012735949	4.194161142	NA	NA	NA
334.68	NA	NA	1	1.51	0.002306252	0.00305978	0.030666301	0.175412157	0.040393661	4.098049961	0.013403663	0.01749098	5.107172012	NA	NA	NA
334.88	NA	NA	1	1.56	0.001434905	0.002527145	0.033730966	0.159145911	0.024307712	3.469663547	0.011115156	0.01340672	5.203722278	NA	NA	NA
335.08	NA	NA	1	1.9	0.002243863	0.001884845	0.041399273	0.172418436	0.022505946	3.37598169	0.011578333	0.024121528	5.129604052	NA	NA	NA
335.28	NA	NA	1	1.54	0.002256401	0.000897955	0.038427887	0.174111254	0.018442623	3.866734205	0.011949714	0.029195064	4.853279696	NA	NA	NA
335.48	NA	NA	1	2.03	0.001519322	0.00156336	0.051018386	0.171066828	0.015237256	2.891753826	0.012903226	0.031795662	5.002202886	NA	NA	NA
335.68	NA	NA	1	1.73	0.001964844	0.000992986	0.054001521	0.17242035	0.012951069	1.914856757	0.010415786	0.037353165	5.040681576	NA	NA	NA
335.88	NA	NA	1	1.61	0.001699344	0.000658496	0.05584468	0.171166387	0.014147036	1.914607983	0.011767955	0.047751556	5.032820184	NA	NA	NA
336.05	NA	NA	1	1.89	0.001062786	0.001635056	0.037565402	0.134217626	0.011670209	1.80015533	0.010382603	0.044473512	4.908014846	NA	NA	NA
336.25	NA	NA	1	2.17	0.001283378	0.001345477	0.040385013	0.146056717	0.011943697	1.803581039	0.011529704	0.047609191	4.585666825	NA	NA	NA
336.45	NA	NA	1	1.7	0.001275377	0.00114993	0.038428568	0.130924753	0.01254469	1.858119551	0.010579356	0.044010956	4.917137864	NA	NA	NA
336.65	NA	NA	1	1.77	0.001341652	0.001498178	0.039332752	0.133382527	0.012387916	1.791730954	0.009570448	0.046465866	4.579254557	NA	NA	NA
336.85	NA	NA	1	1.88	0.001253304	0.001481178	0.045574697	0.141691733	0.013125513	1.832399052	0.012966001	0.050587914	4.658104235	NA	NA	NA
337.05	NA	NA	1	1.78	0.000553845	0.000863998	0.049004187	0.140743038	0.013513813	1.924389109	0.014798733	0.058242318	4.672290653	NA	NA	NA
337.25	NA	NA	1	1.89	0.001288097	0.001615579	0.039407039	0.137848223	0.013142957	1.846803773	0.011483713	0.05543184	4.746528497	NA	NA	NA
337.45	NA	NA	1	1.76	0.001472568	0.000294514	0.030881858	0.108822787	0.012369573	1.872265231	0.00984517	0.044303265	4.953214546	NA	NA	NA
337.65	NA	NA	1	2.05	0.001369751	0.001451527	0.032383367	0.110459173	0.010365131	1.682299546	0.007707405	0.04129697	5.017335111	NA	NA	NA
337.85	NA	NA	1	1.97	0.001380609	0.001255099	0.029139211	0.111243594	0.010438239	1.76935467	0.008764774	0.045748353	4.808388654	NA	NA	NA
338.05	NA	NA	1	2.3	0.001123617	0.00164668	0.030531393	0.116081288	0.012224181	1.823805188	0.009492629	0.046107054	4.865127238	NA	NA	NA
338.25	NA	NA	1	2.31	0.001171907	0.001636628	0.03184353	0.114402328	0.010466338	1.801402247	0.00814273	0.044027318	5.047628761	NA	NA	NA
338.45	NA	NA	1	2.63	0.000830486	0.001067768	0.031012718	0.092136484	0.008589598	1.465428056	0.007308276	0.049805429	4.697280428	NA	NA	NA
338.65	NA	NA	1	2.52	0.001456648	0.001658338	0.032673733	0.103847791	0.010062076	1.585572463	0.00694709	0.050444838	4.679916099	NA	NA	NA
338.85	NA	NA	1	2.16	0.002302185	0.002808665	0.037479568	0.113658862	0.012431798	1.865529387	0.009508023	0.050763174	4.814564398	NA	NA	NA
339.05	NA	NA	1	2.14	0.001073473	0.002385496	0.038859733	0.11226145	0.013501908	1.957013359	0.008826336	0.05605916	4.660885034	NA	NA	NA
339.25	NA	NA	1	2.3	0.001706363	0.002109255	0.034222064	0.106742505	0.013153217	2.039127859	0.009669392	0.064581112	4.531736656	NA	NA	NA
339.45	NA	NA	1	2.33	0.001594472	0.001473679	0.041987776	0.118498297	0.013166477	2.029401106	0.008624647	0.061846206	4.508550267	NA	NA	NA
339.65	NA	NA	1	2.32	0.00111578	0.00192294	0.037556679	0.113477198	0.01241602	1.954063101	0.00989958	0.054910619	4.556793596	NA	NA	NA
339.85	NA	NA	1	2.32	0.00160208	0.001393113	0.039773387	0.115837377	0.013118484	2.026306624	0.01109847	0.055120853	4.704423812	NA	NA	NA
340.05	NA	NA	1	1.94	0.00096945	0.001864327	0.038927142	0.109274404	0.014492033	2.164284471	0.010017649	0.065002859	4.600754803	NA	NA	NA
340.25	NA	NA	1	1.8	0.001414054	0.001965296	0.041894353	0.10854664	0.014691784	2.08601764	0.009538875	0.068977088	4.442504259	NA	NA	NA
340.45	NA	NA	1	2.18	0.000914429	0.00166041	0.041389932	0.116709982	0.012320724	2.036721532	0.009625566	0.062060834	4.576148001	NA	NA	NA
340.65	NA	NA	1	1.97	0.00017632	0.001476682	0.032332716	0.106299039	0.011857533	1.884929031	0.00934497	0.054703341	4.703711383	NA	NA	NA
340.85	NA	NA	1	2.31	0.000872543	0.001330628	0.029448335	0.095281722	0.009467094	1.690421657	0.008507297	0.050869271	4.920888793	NA	NA	NA
341.05	NA	NA	1	2.22	0.000744307	0.00113972	0.034400949	0.098643965	0.009280581	1.519433396	0.006000977	0.051310678	4.874489796	NA	NA	NA
341.25	NA	NA	1	1.98	0.001246796	0.001292974	0.040082196	0.108609822	0.01274503	1.909099305	0.009120085	0.050264367	4.825738162	NA	NA	NA
341.45	NA	NA	1	1.73	0.000915774	0.001806797	0.046357944	0.114422196	0.01591466	2.237135856	0.007623196	0.064970423	4.448199934	NA	NA	NA
341.65	NA	NA	1	2.15	0.001661454	0.002370016	0.047571345	0.129251368	0.015075254	2.34949179	0.008722635	0.059885653	4.501539815	NA	NA	NA
341.85	NA	NA	1	1.87	0.001378065	0.001924539	0.045143509	0.127589812	0.013851929	2.356491161	0.008339669	0.061323893	4.68425153	NA	NA	NA
342.05	NA	NA	1	2.03	0.00119094	0.001809312	0.041682889	0.111192543	0.012481964	2.150172915	0.009390101	0.050843964	4.889473684	NA	NA	NA
342.25	NA	NA	1	2.03	0.00113771	0.001872482	0.038184404	0.098933397	0.012514814	2.180161176	0.008058782	0.055937426	4.725053197	NA	NA	NA
342.45	NA	NA	1	1.65	0.001194627	0.002023551	0.039373918	0.111270936	0.013994198	2.57217739	0.00894751	0.058561084	4.700011459	NA	NA	NA
342.65	NA	NA	1	1.66	0.000589728	0.002640958	0.0543063	0.119381554	0.014332966	2.460936899	0.006999821	0.073741699	4.366435289	NA	NA	NA
342.85	NA	NA	1	2.01	0.001084517	0.002421246	0.030795228	0.092083029	0.010618174	2.093823299	0.006406215	0.059446644	4.65309236	NA	NA	NA
343.05	NA	NA	1	1.62	0.001279894	0.001825034	0.036785096	0.100376858	0.012846342	2.28157664	0.007560854	0.066601882	4.607010264	NA	NA	NA
343.25	NA	NA	1	2.26	0.001641392	0.00198437	0.033489306	0.091477008	0.010632304	2.183150004	0.006516573	0.058796149	4.759123237	NA	NA	NA
343.45	NA	NA	1	1.86	0.001412502	0.00208023	0.03533823	0.096923314	0.012044789	2.410267605	0.007601829	0.06443577	4.614600616	NA	NA	NA
343.65	NA	NA	1	1.94	0.001387959	0.001115325	0.043200238	0.098842541	0.01335911	2.313009641	0.008179047	0.069521898	4.584365413	NA	NA	NA
343.85	NA	NA	1	2.25	0.000734998	0.002133864	0.037674562	0.102520331	0.010835289	2.272565616	0.007255139	0.061502715	4.60296846	NA	NA	NA
344.05	NA	NA	1	2.55	0.001792476	0.002263001	0.030561717	0.087024714	0.010710045	2.159059846	0.006856221	0.049136251	4.8114489	NA	NA	NA
344.25	NA	NA	1	1.85	0.001461843	0.002229931	0.031219029	0.100718533	0.012066402	2.473909812	0.005921705	0.059886026	4.588449295	NA	NA	NA
344.45	NA	NA	1	1.67	0.000512083	0.001902022	0.035577556	0.109756395	0.012826453	2.603233437	0.006535151	0.072349972	4.534888864	NA	NA	NA
344.65	NA	NA	1	2.17	0.001700347	0.00189654	0.025505199	0.095263009	0.010594467	2.279816014	0.006387199	0.04364223	4.912508032	NA	NA	NA
344.85	NA	NA	1	2.05	0.001308529	0.001308529	0.028853074	0.092207707	0.009225132	2.191983076	0.005910191	0.041938368	4.952262663	NA	NA	NA
345.05	NA	NA	1	1.97	0.002135071	0.001797955	0.034902798	0.106124284	0.010855152	2.279244859	0.006629958	0.053039667	4.919836356	NA	NA	NA
345.25	NA	NA	1	2.78	0.001690501	0.001621967	0.042239686	0.105747704	0.012815827	2.408598712	0.007790012	0.062502856	4.800307051	NA	NA	NA
345.45	NA	NA	1	1.6	0.001319906	0.001784318	0.039841611	0.100141768	0.01129253	2.397927259	0.006159562	0.058589167	4.585518942	NA	NA	NA
345.65	NA	NA	1	2.17	0.000697116	0.001704061	0.026206398	0.074152488	0.010146911	2.116728202	0.006067491	0.058815936	4.58517817	NA	NA	NA
345.85	NA	NA	1	1.8	0.001444156	0.002310649	0.038681153	0.097202782	0.011086672	2.219489435	0.00579884	0.059832478	4.719903523	NA	NA	NA
346.05	NA	NA	1	2.04	0.001934154	0.002741822	0.031669111	0.090671428	0.008905609	1.938085825	0.005547408	0.040425939	4.979784081	NA	NA	NA
346.25	NA	NA	1	1.89	0.004289569	0.006434353	0.053619612	0.078319227	0.01070086	1.892760776	0.006042296	0.045663154	4.675040431	NA	NA	NA
346.45	NA	NA	1	1.98	0.002903925	0.004512252	0.05307481	0.097772913	0.011861416	2.086291241	0.00717046	0.047624366	4.807969069	NA	NA	NA
346.65	NA	NA	1	1.68	0.000732474	0.001012538	0.031625662	0.091451592	0.010211556	2.202098324	0.006010599	0.048041708	4.862560235	NA	NA	NA
346.85	NA	NA	1	2.44	0.001460045	0.002854715	0.033995075	0.106387152	0.011767526	2.254766938	0.006951557	0.046699645	4.859578524	NA	NA	NA
347.05	NA	NA	1	1.93	0.001524855	0.002309066	0.03825208	0.099180935	0.011349279	2.409314687	0.005946935	0.050646974	4.785863219	NA	NA	NA
347.25	NA	NA	1	1.87	0.001000897	0.001876681	0.033696853	0.094125988	0.010029818	2.136330463	0.006902016	0.042663219	5.023253378	NA	NA	NA
347.45	NA	NA	1	1.84	0.001851016	0.001760722	0.032595937	0.103250564	0.011963883	2.537629797	0.006907449	0.038352144	5.01812415	NA	NA	NA
347.65	NA	NA	1	1.71	0.001435801	0.001388725	0.032128987	0.102318465	0.010850889	2.635094739	0.006802401	0.049052607	4.8027357	NA	NA	NA
347.85	NA	NA	1	1.63	0.002054201	0.001757208	0.033857196	0.1158025	0.013711174	2.771958916	0.007301077	0.061205296	4.699348686	NA	NA	NA
348.05	NA	NA	1	1.79	0.002451622	0.002927665	0.03565563	0.124794706	0.012519934	2.810725252	0.00828315	0.059433985	4.659310192	NA	NA	NA
348.25	NA	NA	1	1.82	0.002016637	0.00206247	0.039141096	0.114925407	0.011916493	2.675298485	0.008272796	0.050278433	4.680574922	NA	NA	NA
348.45	NA	NA	1	1.71	0.001372795	0.002303504	0.04232398	0.109684024	0.013890828	2.493252362	0.006468426	0.06077528	4.776394754	NA	NA	NA
348.65	NA	NA	1	1.53	0.001312098	0.002284861	0.032372636	0.102954484	0.011379061	2.406388562	0.006130667	0.052710162	4.874724305	NA	NA	NA
348.85	NA	NA	1	2.56	0.001499383	0.001477333	0.033206915	0.106676663	0.010760275	2.505754983	0.007959958	0.042489857	4.984283987	NA	NA	NA
349.05	NA	NA	1	1.6	0.001077864	0.002272887	0.036483352	0.113550624	0.013145254	2.733767603	0.006959252	0.048035241	4.749276653	NA	NA	NA
349.25	NA	NA	1	1.68	0.00139247	0.004228984	0.05814853	0.12841671	0.018875709	3.234734399	0.007478081	0.071351212	4.407819959	NA	NA	NA
349.45	NA	NA	1	1.7	0.001908043	0.002570558	0.046031536	0.114005565	0.01420432	2.878388764	0.007526169	0.068663045	4.403664372	NA	NA	NA
349.65	NA	NA	1	2	0.001540321	0.002014266	0.045759378	0.126922439	0.01367331	2.679518472	0.007298751	0.061944596	4.565509034	NA	NA	NA
349.85	NA	NA	1	1.57	0.001658568	0.00196225	0.050107457	0.134367408	0.013969352	2.840076621	0.008339563	0.063235844	4.689745837	NA	NA	NA
350.05	NA	NA	1	1.72	0.001072106	0.002529071	0.06435385	0.143772164	0.018115842	3.139786129	0.00797207	0.06960442	4.374338624	NA	NA	NA
350.25	NA	NA	1	1.76	0.000944361	0.003305265	0.064242806	0.139240838	0.016237769	2.785052858	0.008132001	0.070066368	4.611783208	NA	NA	NA
350.45	NA	NA	1	1.66	0.002204808	0.002948599	0.056873423	0.117226723	0.016310267	2.609589587	0.007491035	0.062823748	4.467188798	NA	NA	NA
350.65	NA	NA	1	1.7	0.000675529	0.00255736	0.060628724	0.126251538	0.016646964	2.712924317	0.007141306	0.068204299	4.588111578	NA	NA	NA
350.85	NA	NA	1	1.56	0.001741178	0.003727592	0.066311892	0.127596439	0.016210118	2.655124212	0.007651372	0.077102288	4.437588421	NA	NA	NA
351.05	NA	NA	1	1.96	0.000869955	0.003743442	0.059763267	0.117127567	0.014921045	2.800358527	0.008515013	0.057838821	4.523911747	NA	NA	NA
351.25	NA	NA	1	1.97	0.001606547	0.00273615	0.052513995	0.102442453	0.012475839	2.274493561	0.006551698	0.057986294	4.729550042	NA	NA	NA
351.45	NA	NA	1	1.5	0.001556555	0.00417552	0.066610664	0.122276029	0.015392598	2.613727331	0.00773336	0.063794041	4.586288952	NA	NA	NA
351.65	NA	NA	1	1.81	0.001335794	0.00403167	0.055763346	0.114586875	0.014013698	2.568975567	0.0073833	0.062660903	4.64246251	NA	NA	NA
351.85	NA	NA	1	1.61	0.002213536	0.003084821	0.055244195	0.118353506	0.015094428	2.511868318	0.00699383	0.063368342	4.723167612	NA	NA	NA
352.05	NA	NA	1	1.98	0.001314746	0.002085458	0.033185991	0.095409725	0.010200612	2.187011221	0.006596396	0.049869659	4.762495952	NA	NA	NA
352.25	NA	NA	1	2.16	0.001137081	0.001895136	0.030427458	0.091156033	0.009749421	2.198441777	0.006064435	0.045041061	5.116905506	NA	NA	NA
352.45	NA	NA	1	2.92	0.0007434	0.001189439	0.024425989	0.082262484	0.007051677	1.992141203	0.006648117	0.039485143	5.069559599	NA	NA	NA
352.65	NA	NA	1	1.82	0.001423684	0.001125169	0.028244047	0.101632644	0.011366507	2.341064089	0.007256194	0.050494845	4.722806637	NA	NA	NA
352.85	NA	NA	1	1.96	0.001625978	0.002238665	0.032307475	0.110236592	0.012112357	2.586648129	0.007163729	0.051112263	4.689578959	NA	NA	NA
353.05	NA	NA	1	1.69	0.002016596	0.001807983	0.033540401	0.113300264	0.010917435	2.494066107	0.006165685	0.054517639	4.745050594	NA	NA	NA
353.25	NA	NA	1	2.14	0.001943327	0.002191892	0.037940073	0.105030054	0.011275817	2.37628237	0.007253582	0.045803769	4.983558559	NA	NA	NA
353.45	NA	NA	1	1.82	0.001296504	0.002351287	0.035686817	0.100336212	0.010152284	2.2618718	0.006658316	0.044806294	4.96367801	NA	NA	NA
353.65	NA	NA	1	2.11	0.002712579	0.002465981	0.037124218	0.104109221	0.010177775	2.202501849	0.00730827	0.04947654	4.954131497	NA	NA	NA
353.85	NA	NA	1	2.19	0.002014504	0.001544453	0.029546065	0.097479631	0.00886382	2.163801594	0.006424031	0.044632465	4.896	NA	NA	NA
354.05	NA	NA	1	2.24	0.00153587	0.002700159	0.046125644	0.101094927	0.012955807	2.213659334	0.006861871	0.053482957	4.784072055	NA	NA	NA
354.25	NA	NA	1	1.61	0.002191855	0.002651874	0.058882425	0.129211203	0.016154783	2.73034772	0.0088486	0.071113516	4.488643265	NA	NA	NA
354.45	NA	NA	1	1.41	0.002427965	0.004007606	0.077958169	0.156881673	0.021793184	3.177885037	0.007137633	0.091472868	4.242894378	NA	NA	NA
354.65	NA	NA	1	1.6	0.002312835	0.004625669	0.095016317	0.159142033	0.025219402	3.622247568	0.011152299	0.092893578	4.01922832	NA	NA	NA
354.85	NA	NA	1	1.61	0.002695181	0.003749817	0.083960744	0.14893804	0.023846492	3.249890142	0.009374542	0.086128607	4.088023952	NA	NA	NA
355.05	NA	NA	1	1.79	0.001992147	0.004475113	0.080811872	0.135639219	0.020527775	3.004965931	0.008748123	0.090455018	4.226995362	NA	NA	NA
355.25	NA	NA	1	1.6	0.002361981	0.004638589	0.074416619	0.148890154	0.02037564	3.047979511	0.010472396	0.083067729	4.281710735	NA	NA	NA
355.45	NA	NA	1	1.82	0.001854671	0.002768166	0.061951557	0.141010381	0.020318339	3.050934256	0.011017301	0.075847751	4.299571531	NA	NA	NA
355.65	NA	NA	1	1.65	0.002518678	0.004103464	0.084729454	0.154233643	0.024564184	3.345370161	0.010386009	0.083654064	4.182270091	NA	NA	NA
355.85	NA	NA	1	2.03	0.001914756	0.003207838	0.053488835	0.120182026	0.015591585	2.581513901	0.009648381	0.069030686	4.438141485	NA	NA	NA
356.05	NA	NA	1	1.65	0.00207115	0.003094542	0.04212963	0.111427875	0.012329435	2.439717349	0.007992203	0.061038012	4.709662612	NA	NA	NA
356.25	NA	NA	1	2.18	0.001054102	0.002450787	0.041926898	0.109811052	0.013861438	2.515903761	0.008432814	0.070572114	4.398632201	NA	NA	NA
356.45	NA	NA	1	2.17	0.001296858	0.003034159	0.04054517	0.105999804	0.012087697	2.443256337	0.008710972	0.06807282	4.536856128	NA	NA	NA
356.65	NA	NA	1	2.59	0.001156125	0.002480852	0.037164603	0.10135363	0.011248133	2.223806542	0.008959969	0.058552917	4.777675489	NA	NA	NA
356.85	NA	NA	1	2.11	0.001569414	0.00149223	0.041576618	0.099799321	0.012066481	2.287846043	0.008335906	0.062725121	4.570017637	NA	NA	NA
357.05	NA	NA	1	2.69	0.002236438	0.0025485	0.046367088	0.105450668	0.012586467	2.269568835	0.007073386	0.073048317	4.516030534	NA	NA	NA
357.25	NA	NA	1	2.44	0.000830641	0.001615136	0.032325796	0.095569912	0.010567605	2.122750346	0.006068297	0.056414398	4.85167357	NA	NA	NA
357.45	NA	NA	1	1.8	0.001707634	0.002357016	0.036966665	0.103540334	0.011664823	2.302203088	0.007215354	0.059382366	4.658077526	NA	NA	NA
357.65	NA	NA	1	1.87	0.001780944	0.003078489	0.041317898	0.121867447	0.016003053	2.485078234	0.007912479	0.066607302	4.575669383	NA	NA	NA
357.85	NA	NA	1	2.08	0.001924557	0.002405697	0.037216128	0.100510008	0.013568129	2.143331409	0.007048691	0.060479215	4.69801085	NA	NA	NA
358.05	NA	NA	1	2.42	0.000888773	0.002015998	0.033079708	0.091110099	0.012334439	1.926101754	0.00791225	0.049055949	5.03998689	NA	NA	NA
358.25	NA	NA	1	2.71	0.001125094	0.002187682	0.029252438	0.089340778	0.009334111	1.834402867	0.006229686	0.037940662	5.120119479	NA	NA	NA
358.45	NA	NA	1	3.09	0.000914973	0.002004226	0.026621354	0.074483149	0.00967257	1.753088033	0.007210858	0.039583469	5.147807559	NA	NA	NA
358.65	NA	NA	1	2.09	0.001492792	0.001428815	0.026550371	0.07579118	0.009852427	1.679796127	0.006653587	0.042715175	4.992759796	NA	NA	NA
358.85	NA	NA	1	1.93	0.002314761	0.001921252	0.032591838	0.107983611	0.012661744	2.381495799	0.007129465	0.048934052	4.96164006	NA	NA	NA
359.05	NA	NA	1	1.51	0.001659476	0.002808343	0.03627869	0.126196737	0.017130894	2.641297965	0.006969798	0.057315734	4.718019754	NA	NA	NA
359.25	NA	NA	1	1.94	0.001942408	0.003836255	0.042465886	0.130869713	0.016170543	2.614990531	0.008619434	0.063541009	4.633888389	NA	NA	NA
359.45	NA	NA	1	1.78	0.001754258	0.002460834	0.031040616	0.123577711	0.018102965	2.704578125	0.008210901	0.050849109	4.59453711	NA	NA	NA
359.65	NA	NA	1	2.21	0.001752939	0.002088059	0.033640957	0.12845432	0.016678697	2.822463395	0.00969272	0.05609404	4.596208531	NA	NA	NA
359.85	NA	NA	1	1.93	0.002491293	0.00317767	0.042351984	0.138495564	0.017794951	2.984162493	0.008922897	0.058647075	4.508538682	NA	NA	NA
360.05	NA	NA	1	1.46	0.002352381	0.002695988	0.049452873	0.149548026	0.018686895	3.18086906	0.009171645	0.062430618	4.528848456	NA	NA	NA
360.25	NA	NA	1	1.9	0.002912857	0.004342315	0.069530976	0.165439491	0.022116137	3.28699733	0.009682553	0.075896108	4.401875816	NA	NA	NA
360.45	NA	NA	1	1.94	0.001679671	0.003196792	0.061605982	0.145318596	0.017501084	3.008046164	0.009156914	0.068135024	4.270739327	NA	NA	NA
360.65	NA	NA	1	1.87	0.002873718	0.003625718	0.062201214	0.149809314	0.01710802	2.842697535	0.007573723	0.071977225	4.306998265	NA	NA	NA
360.85	NA	NA	1	1.54	0.002794111	0.00301278	0.054473006	0.130205549	0.015719909	2.749331843	0.008212255	0.061810584	4.560443213	NA	NA	NA
361.05	NA	NA	1	1.27	0.00285536	0.004295038	0.064977445	0.147758902	0.018115942	2.916282753	0.009573855	0.054923697	4.823611111	NA	NA	NA
361.25	NA	NA	1	2.11	0.002785368	0.002944531	0.072048174	0.163806138	0.019497573	3.290129188	0.008488739	0.062206542	4.60168457	NA	NA	NA
361.45	NA	NA	1	1.47	0.002727455	0.005885562	0.082311734	0.183514685	0.022652235	3.701300566	0.012000804	0.07054061	4.224499697	NA	NA	NA
361.65	NA	NA	1	1.61	0.002097701	0.00362069	0.060287356	0.141206897	0.018189655	2.876321839	0.007844828	0.064885057	4.123222749	NA	NA	NA
361.85	NA	NA	1	1.79	0.002191036	0.003494564	0.067284225	0.145690038	0.016834923	2.854642778	0.009679388	0.065065454	4.307251224	NA	NA	NA
362.05	NA	NA	1	1.81	0.00278254	0.003934905	0.062171506	0.155850361	0.02211979	3.25897299	0.010708564	0.067062031	4.183303939	NA	NA	NA
362.25	NA	NA	1	1.79	0.001561759	0.004462169	0.070251276	0.175474803	0.022199292	3.511085702	0.010346655	0.069052068	4.438296819	NA	NA	NA
362.45	NA	NA	1	1.55	0.001761442	0.006722837	0.093561929	0.202125473	0.025071192	3.455039192	0.010069577	0.085664798	4.189275612	NA	NA	NA
362.65	NA	NA	1	1.91	0.002667157	0.007449646	0.120512585	0.203592998	0.02618106	3.600202336	0.010178117	0.091817652	3.956215888	NA	NA	NA
362.85	NA	NA	1	1.64	0.002712784	0.00847745	0.123863251	0.22867536	0.03030303	3.794907365	0.011375197	0.095656463	3.987094395	NA	NA	NA
363.05	NA	NA	1	1.38	0.002967052	0.009522167	0.144143523	0.253613938	0.030740038	4.322373642	0.010419182	0.097257202	3.779501891	NA	NA	NA
363.25	NA	NA	1	1.67	0.003585129	0.006847596	0.130104327	0.272218836	0.032373714	4.696913204	0.013157423	0.102462984	3.649483187	NA	NA	NA
363.45	NA	NA	1	2.02	0.003132981	0.006674613	0.126000341	0.273488847	0.029456836	5.078903456	0.01215733	0.088506726	3.78317444	NA	NA	NA
363.65	NA	NA	1	1.59	0.004973441	0.009608553	0.132557431	0.304056569	0.031464628	5.367121156	0.013634672	0.078729235	3.784507042	NA	NA	NA
363.85	NA	NA	1	1.69	0.006285098	0.011975157	0.159210086	0.354680353	0.031908959	6.314626799	0.016214809	0.083156681	3.68594928	NA	NA	NA
364.05	NA	NA	1	1.8	0.00795571	0.013450892	0.206643428	0.440024605	0.03986057	7.507853188	0.018043879	0.09706787	3.24786894	NA	NA	NA
364.25	NA	NA	1	1.63	0.006554091	0.012221451	0.20510448	0.419577454	0.036818567	6.949494949	0.017002082	0.090870537	3.372513327	NA	NA	NA
364.45	NA	NA	1	1.51	0.005348677	0.012196604	0.220146683	0.42781312	0.041168605	7.207544876	0.019368694	0.100044572	3.247664166	NA	NA	NA
364.65	NA	NA	1	1.57	0.006701329	0.01286347	0.222222222	0.401656075	0.038205276	6.568341999	0.01798575	0.097708454	3.436796823	NA	NA	NA
364.85	NA	NA	1	1.69	0.006531401	0.016772947	0.26573913	0.38647343	0.043903382	6.506164251	0.020792271	0.116792271	3.407743975	NA	NA	NA
365.05	NA	NA	1	1.74	0.004605869	0.008290565	0.196506119	0.281023819	0.05385577	5.596163969	0.014541387	0.075865245	3.776369735	NA	NA	NA
365.25	NA	NA	1	1.79	0.003472222	0.00606001	0.095780922	0.182422694	0.084479822	6.865303983	0.013233753	0.02610718	4.320407586	NA	NA	NA
365.45	NA	NA	1	1.92	0.00666532	0.004544536	0.124570794	0.236517875	0.239143607	14.95692789	0.013886084	0.019793981	3.567002882	NA	NA	NA
365.65	NA	NA	1	1.91	0.006378258	0.006031614	0.167914587	0.273363838	0.508458125	26.19980588	0.009359401	0.014212424	2.813341135	NA	NA	NA
365.85	NA	NA	1	1.96	0.006729796	0.005479126	0.115418974	0.255910905	0.406944196	21.87916146	0.005657793	0.011851587	3.061816193	NA	NA	NA
366.05	NA	NA	1	2.31	0.003816682	0.003170782	0.040221955	0.155016001	0.107953378	7.590411321	0.008954523	0.008514136	4.45882969	NA	NA	NA
366.25	NA	NA	1	1.77	0.002681183	0.003412415	0.035424114	0.166531253	0.058552703	5.742037699	0.010968476	0.010508071	4.655068079	NA	NA	NA
366.45	NA	NA	1	1.58	0.002837344	0.002509958	0.03942271	0.166230152	0.07821793	6.209717903	0.010503629	0.005892945	4.535824774	NA	NA	NA
366.65	NA	NA	1	1.67	0.002364487	0.002949253	0.028399268	0.14875928	0.065976813	5.456956168	0.010347808	0.003330621	4.714371329	NA	NA	NA
366.85	NA	NA	1	1.75	0.002173366	0.002310631	0.024936515	0.135984077	0.044222278	4.545949532	0.010180504	0.00761822	5.153991275	NA	NA	NA
367.11	334.14	2465.52	1	1.78	0.002239562	0.001862373	0.015134727	0.153916877	0.030717367	4.444989274	0.014050308	0.006341498	4.898833584	0.504516713	0.771175561	0.575261043
367.31	334.34	2469.12	1	1.59	0.002302219	0.00216269	0.015324869	0.1550393	0.029556765	4.20545556	0.014510953	0.005395098	5.020665499	0.526609673	0.758906807	0.471388262
367.51	334.54	2472.72	1	1.66	0.002496796	0.00223165	0.014826108	0.154668788	0.023598038	3.946661364	0.012727032	0.00797649	5.212854181	0.64375215	0.449438931	0.365612771
367.71	334.74	2476.32	1	1.73	0.002333644	0.002511446	0.015224252	0.142796817	0.021625106	3.878672712	0.014557497	0.009956883	5.111792774	0.586562014	0.512490773	0.176434666
367.91	334.94	2479.92	1	1.54	0.002693618	0.002849447	0.012844772	0.147436611	0.017853565	3.813695154	0.013089646	0.008014069	5.168680244	0.691153999	0.369548378	0.14720131
368.11	335.14	2483.52	1	1.71	0.002394357	0.002696348	0.013395457	0.146746047	0.018852866	3.67391445	0.011561941	0.007549775	5.068773234	0.831351834	0.228660071	0.29236504
368.31	335.34	2487.12	1	1.75	0.001770062	0.002175258	0.013712653	0.152993112	0.015909236	3.530528246	0.013606022	0.009468768	5.157391113	0.831073057	0.417547233	0.022676984
368.51	335.54	2490.72	1	1.72	0.002373797	0.00191646	0.013044993	0.148220741	0.01435167	3.417635786	0.01202143	0.007665839	5.317044928	0.928030598	0.215492021	0.08263949
368.71	335.74	2494.32	1	1.72	0.002453019	0.002538342	0.012777031	0.15492417	0.015827307	3.56349054	0.012947676	0.005865916	5.132581563	0.827762188	0.376705165	0.065056544
368.91	335.94	2497.92	1	1.85	0.001544581	0.002771783	0.012885616	0.15050146	0.014832212	3.467204096	0.012927934	0.011552622	5.230411687	0.862178233	0.296273547	0.031789553
369.11	336.14	2501.66	1	2.13	0.001566927	0.002232335	0.012127587	0.151755817	0.012556882	3.493195673	0.011526573	0.006847257	5.224041265	1.068858041	0.252845424	0.094591499
369.31	336.34	2505.46	1	1.65	0.001925049	0.002615555	0.012973154	0.156368354	0.012073403	3.338431922	0.011717687	0.006674897	5.458709309	1.011124597	0.216486774	0.020177662
369.51	336.54	2509.26	1	1.59	0.002773473	0.002589934	0.012358267	0.156374908	0.010563668	3.218716861	0.012256301	0.009401256	5.501009648	0.855214635	0.137640748	-0.126554669
369.71	336.74	2513.06	1	1.61	0.002118938	0.002752639	0.011822485	0.145909658	0.010297641	2.987623027	0.011327406	0.008713389	5.309326044	1.06754562	0.00723372	-0.043096554
369.91	336.94	2516.86	1	1.48	0.002666251	0.002432711	0.011949477	0.143529961	0.009983847	2.942257167	0.011988401	0.008660452	5.531001076	0.991782718	0.018781367	-0.119815081
370.11	337.14	2520.52	1	1.82	0.002003326	0.002343891	0.011178556	0.14616263	0.010076727	2.955305808	0.011619288	0.007292105	5.531582447	1.124709471	0.070017023	-0.062937608
370.31	337.34	2524.12	1	1.64	0.002387593	0.002929315	0.012359303	0.152284264	0.010694007	3.013643386	0.012559941	0.006560864	5.317507735	0.97829597	0.162449099	-0.135318218
370.51	337.54	2527.72	1	1.62	0.001793829	0.002491429	0.01277605	0.154488559	0.010424141	3.021426294	0.012975365	0.007793191	5.401808786	1.022531302	0.239883365	-0.164664478
370.71	337.74	2531.32	1	1.72	0.001986176	0.002522444	0.012989592	0.152379439	0.010447287	2.975371415	0.013307381	0.00800429	5.498307306	0.986246034	0.233647524	-0.197849238
370.91	337.94	2534.92	1	1.53	0.002449156	0.001959324	0.011285709	0.146890552	0.008718994	2.927250284	0.01255927	0.00887574	5.459193497	1.01822272	0.10174794	-0.20452031
371.11	338.14	2538.52	1	1.62	0.00193476	0.002244321	0.012382463	0.144932864	0.009983361	2.825852262	0.012595287	0.005784932	5.562419285	1.13764572	0.148432486	-0.143641139
371.31	338.34	2542.12	1	1.48	0.002129156	0.002969098	0.012286596	0.158807673	0.010723913	2.830741884	0.013282807	0.009844904	5.351102749	0.918596624	0.182416225	-0.237722571
371.51	338.54	2545.72	1	1.6	0.00235636	0.002749087	0.011290893	0.147429604	0.008443624	2.755763264	0.012685072	0.009032714	5.46416309	1.01793144	0.058235045	-0.247938816
371.71	338.74	2549.32	1	1.52	0.002312864	0.00252847	0.012936357	0.152159	0.008016621	2.814422078	0.012916757	0.008898646	5.426975854	0.996246635	0.111662253	-0.280941923
371.91	338.94	2552.92	1	2.42	0.002151737	0.002251355	0.012711189	0.157774147	0.00912496	2.874820689	0.013547976	0.008587026	5.293956334	0.968072484	0.237139542	-0.291077913
372.11	339.14	2556.52	1	1.59	0.002568527	0.002490098	0.011077997	0.153778283	0.008450649	2.741637583	0.013117133	0.007529117	5.414799873	0.995056822	0.138153943	-0.295279565
372.31	339.34	2560.12	1	1.69	0.002329426	0.002254283	0.010895702	0.148143974	0.007232492	2.622539074	0.011872558	0.009111061	5.464175734	1.114350938	-0.034443366	-0.239699899
372.51	339.54	2563.72	1	1.52	0.001623973	0.002397293	0.013069116	0.15537941	0.008003867	2.650381827	0.013185114	0.006979217	5.339630433	1.135568173	0.190001947	-0.296466002
372.71	339.74	2567.32	1	1.52	0.002682352	0.002011764	0.012760332	0.154024486	0.007089073	2.656371544	0.013047727	0.008545207	5.486492169	0.998829788	0.086532561	-0.35251149
372.91	339.94	2570.92	1	1.58	0.002032598	0.002127579	0.011492724	0.152672771	0.007313552	2.608297557	0.012347555	0.008187379	5.645254692	1.139634507	0.058982031	-0.270956804
373.11	340.14	2574.66	1	1.47	0.002888181	0.002925448	0.012353961	0.148899696	0.007919205	2.556654928	0.012223527	0.007881939	5.507131862	1.012200522	-0.053750101	-0.271453517
373.31	340.34	2578.46	1	1.73	0.002137445	0.002652722	0.011584191	0.152617416	0.007290215	2.596728945	0.013263612	0.008492528	5.448580638	1.054848194	0.114236297	-0.350928724
373.51	340.54	2582.26	1	1.59	0.002599822	0.002522215	0.012824493	0.155853479	0.007974079	2.664002173	0.012669279	0.007450235	5.486693634	1.014188963	0.074236766	-0.293120757
373.71	340.74	2586.06	1	1.69	0.002519531	0.002617188	0.013457031	0.16328125	0.007558594	2.708808594	0.013378906	0.009648438	5.33722506	0.914197127	0.144273302	-0.382855082
373.91	340.94	2589.86	1	1.48	0.002301905	0.002563911	0.01268855	0.152468466	0.007691732	2.535352023	0.013642999	0.007822735	5.440236204	1.030005572	0.132804969	-0.376664936
374.11	341.14	2593.52	1	1.58	0.002432901	0.002744312	0.011677923	0.162945951	0.008758442	2.684267892	0.01409136	0.007882598	5.538320578	0.924002975	0.248582048	-0.388425114
374.31	341.34	2597.12	1	1.58	0.002282561	0.00254059	0.012782343	0.162736692	0.008395856	2.858302568	0.014290818	0.008753126	5.52555385	0.895410777	0.298948223	-0.39189557
374.51	341.54	2600.72	1	1.55	0.002585597	0.002444198	0.011917988	0.15978184	0.007574992	2.932713867	0.015311585	0.008201192	5.318543189	0.83070522	0.38788001	-0.485282641
374.71	341.74	2604.32	1	1.62	0.002501017	0.002663684	0.013989427	0.171390809	0.008153721	2.968198455	0.013908093	0.012830419	5.324815938	0.750800178	0.237461582	-0.408163871
374.91	341.94	2607.92	1	2.14	0.002487612	0.002246875	0.012678797	0.179027825	0.007683512	2.923144823	0.015346962	0.007703573	5.295548709	0.802199575	0.485126524	-0.525864452
375.11	342.14	2611.52	1	1.57	0.001733035	0.0028819	0.012131243	0.169837406	0.008100477	2.80270665	0.014078473	0.009249343	5.327282158	0.95189971	0.317986066	-0.395078734
375.31	342.34	2615.12	1	1.52	0.001049779	0.002958467	0.012654604	0.161436861	0.007806535	2.59064361	0.014181554	0.008550924	5.463190824	1.10584404	0.293745516	-0.393025886
375.51	342.54	2618.72	1	1.57	0.003236246	0.002869878	0.012721093	0.18267489	0.008548574	2.859762675	0.01390161	0.01194765	5.279497099	0.651386275	0.2285588	-0.456255766
375.71	342.74	2622.32	1	1.6	0.002493509	0.002678976	0.012261468	0.193545728	0.008263611	3.041379879	0.014445864	0.0104274	5.303967647	0.710317365	0.442150773	-0.47579648
375.91	342.94	2625.92	1	1.51	0.003263598	0.003033473	0.014100418	0.200732218	0.009267782	3.217824268	0.016464435	0.007238494	5.451642336	0.48892262	0.681025427	-0.604515686
376.11	343.14	2629.52	1	1.43	0.003376699	0.003355983	0.014646172	0.198230858	0.009467186	3.148036129	0.014521876	0.01031654	5.253809316	0.506040402	0.412235889	-0.475291819
376.31	343.34	2633.12	1	1.46	0.003101938	0.00306139	0.012083367	0.188407266	0.008129916	2.963141675	0.013360636	0.011921174	5.303655914	0.665655739	0.230948781	-0.425064906
376.51	343.54	2636.72	1	1.54	0.002707364	0.002968073	0.012714584	0.179829135	0.007600674	2.803064335	0.013496711	0.009104765	5.518370961	0.823889766	0.236067796	-0.423370257
376.71	343.74	2640.32	1	1.45	0.003090068	0.00402331	0.01304465	0.203156432	0.009000601	3.079367054	0.014786702	0.010265663	5.083711123	0.517829769	0.449550233	-0.523645416
376.91	343.94	2643.92	1	1.64	0.002588983	0.00279947	0.014523564	0.214022606	0.009219306	3.162516576	0.015912774	0.008819382	5.1500271	0.552953061	0.697686612	-0.588215927
377.11	344.14	2647.52	1	1.69	0.002330701	0.003927662	0.013984203	0.221610773	0.009862316	3.263930252	0.016034356	0.013379947	5.094887301	0.402512442	0.688164338	-0.604230135
377.31	344.34	2651.12	1	1.92	0.002602223	0.003284773	0.014077597	0.218160101	0.010707506	3.248576243	0.016210567	0.010707506	5.046609257	0.439757811	0.730588872	-0.575647754
377.51	344.54	2654.72	1	1.52	0.003053071	0.003356213	0.014247667	0.226858368	0.010761536	3.228655566	0.016607843	0.011714267	5.049529849	0.313540949	0.751747237	-0.648798546
377.71	344.74	2658.32	1	1.6	0.003431678	0.002986006	0.016066494	0.247169979	0.011074962	3.491866477	0.017871468	0.008623763	5.009041188	0.166544567	1.035052812	-0.74623594
377.91	344.94	2661.92	1	1.44	0.004243717	0.004463599	0.015721542	0.235999033	0.009300996	3.469491414	0.016183293	0.010686251	5.07521482	0.096670379	0.695632728	-0.695632245
378.11	345.14	2665.52	1	1.77	0.003150474	0.003458912	0.015598149	0.24082397	0.010993611	3.537673496	0.01630315	0.012579863	4.934231982	0.196126144	0.822938862	-0.622197329
378.31	345.34	2669.12	1	1.59	0.003102672	0.003452269	0.01450827	0.223960496	0.010597155	3.371752573	0.017086547	0.01120895	5.095413048	0.275906204	0.814975304	-0.664987264
378.51	345.54	2672.72	1	1.76	0.003407304	0.00310152	0.014917875	0.230102219	0.009239035	3.403328674	0.017713612	0.011838197	5.139072848	0.195855016	0.874952105	-0.778802552
378.71	345.74	2676.32	1	2.8	0.003008385	0.00341377	0.01322836	0.220422881	0.010155967	3.256864879	0.016578122	0.011713499	5.162352682	0.345263476	0.731785998	-0.644746137
378.91	345.94	2679.92	1	1.67	0.002894664	0.003597046	0.013600664	0.220739416	0.009237384	3.261967094	0.016410191	0.012600302	5.112961149	0.349618849	0.700549664	-0.663484253
379.11	346.14	2683.52	1	1.66	0.003501026	0.004616002	0.015163679	0.245584694	0.01085987	3.456493622	0.018620105	0.01132816	5.046590142	0.017870117	1.004182776	-0.835880847
379.31	346.34	2687.12	1	1.62	0.004279772	0.005554086	0.016181385	0.292731601	0.01240653	3.822413503	0.019138756	0.015460075	4.823822779	-0.445329734	1.195849884	-0.948061187
379.51	346.54	2690.72	1	1.45	0.004479983	0.004167426	0.018571094	0.369155836	0.014794364	4.23087542	0.022061313	0.017893887	4.462226871	-0.928444275	1.863611661	-1.242267588
379.71	346.74	2694.32	1	1.64	0.004905396	0.003867217	0.017311635	0.397207298	0.014871915	4.326740896	0.022087259	0.018868904	4.43626943	-1.080726928	1.977384228	-1.314564858
379.91	346.94	2697.92	1	1.79	0.004799009	0.004231384	0.018628412	0.378270293	0.01514526	4.206538005	0.022421178	0.014010011	4.464178761	-0.937713611	1.966898981	-1.273835883
380.11	347.14	2701.52	1	1.81	0.003758258	0.003898317	0.015289806	0.27414272	0.012115129	3.677630197	0.019351525	0.011858353	4.77793888	-0.163512296	1.241240568	-0.900539601
380.35	347.38	2705.84	1	1.74	0.002801589	0.003826051	0.013276186	0.208843822	0.008676563	3.200313611	0.01348526	0.010725486	4.912695152	0.586811508	0.394781101	-0.425075572
380.55	347.58	2709.44	1	2.01	0.002545208	0.00328414	0.013649705	0.193825817	0.008559289	3.170631581	0.012418153	0.008949281	5.053313972	0.777191977	0.282593982	-0.294010873
380.75	347.78	2713.04	1	1.54	0.002198384	0.003704684	0.013454923	0.18102062	0.007307591	3.11624972	0.011968978	0.012457508	5.092991914	0.816394453	0.128019066	-0.284885901
380.95	347.98	2716.64	1	1.78	0.002675841	0.003581201	0.012413488	0.180729921	0.008872525	3.097919685	0.01349992	0.010200386	5.2899106	0.720577983	0.284343434	-0.355915
381.15	348.18	2720.24	1	2.09	0.001909308	0.00230708	0.011595068	0.170743835	0.007159905	2.984904535	0.011793954	0.011356404	5.295976406	1.003877267	0.121838113	-0.243624972
381.35	348.38	2723.84	1	1.62	0.002239507	0.003039331	0.013617004	0.180160365	0.008018236	3.013836956	0.012577233	0.00849813	5.371750806	0.897778129	0.235477554	-0.296148324
381.55	348.58	2727.44	1	1.45	0.003632549	0.003146914	0.012840187	0.167796577	0.007129121	2.895705045	0.011830067	0.0085666	5.32964075	0.809889379	-0.007706692	-0.299401853
381.75	348.78	2731.04	1	1.49	0.002821497	0.00318618	0.01268714	0.158809981	0.00831094	2.874510557	0.012955854	0.008944338	5.321213359	0.869571522	0.107897266	-0.303664121
381.95	348.98	2734.64	1	1.67	0.001957102	0.002530394	0.01069487	0.159434615	0.009152911	2.989245824	0.012968271	0.009133142	5.356310885	0.990208574	0.224593624	-0.232083878
382.15	349.18	2738.24	1	1.6	0.002057535	0.002476662	0.011392646	0.148313965	0.007696704	2.825985902	0.011926081	0.009144599	5.369271686	1.098349622	0.028062114	-0.1962668
382.35	349.38	2741.84	1	1.86	0.002415505	0.002929037	0.010460848	0.144036366	0.00756985	2.731232288	0.012610077	0.008634954	5.237796374	1.042804908	0.02830747	-0.265136368
382.55	349.58	2745.44	1	1.68	0.002712013	0.002437147	0.010976325	0.133878179	0.006138679	2.623359965	0.012039141	0.008099392	5.509540636	1.119622402	-0.100297753	-0.260879757
382.75	349.78	2749.04	1	1.74	0.00298403	0.002228812	0.011180902	0.131628875	0.006262779	2.614194404	0.012138739	0.005525981	5.428357164	1.144347487	-0.076544167	-0.254476082
382.95	349.98	2752.64	1	2.06	0.002107092	0.002125575	0.011089958	0.132839214	0.006727908	2.658170527	0.011681422	0.008151119	5.391429995	1.219833782	-0.079596197	-0.186413471
383.15	350.18	2756.06	1	1.87	0.001433678	0.001973635	0.011301854	0.13174946	0.006479482	2.654948983	0.012493483	0.007857302	5.405938601	1.286934095	0.039872613	-0.229266823
383.35	350.38	2759.46	1	1.72	0.002689442	0.002453207	0.010685081	0.123568962	0.006596402	2.612702162	0.016154825	0.006069417	5.544584383	0.987259998	0.268540063	-0.524766542
383.55	350.58	2762.86	1	1.98	0.002061408	0.00179017	0.010343206	0.120447723	0.006238472	2.514194785	0.015532892	0.005026943	5.475987722	1.179839414	0.25071966	-0.463263118
383.75	350.78	2766.26	1	1.77	0.001497286	0.002194885	0.010310857	0.11195617	0.005733925	2.309938237	0.012692903	0.005853028	5.717774103	1.423762362	-0.08050417	-0.255844364
383.95	350.98	2769.66	1	1.6	0.001648606	0.001597087	0.010183579	0.110954646	0.006405523	2.332486133	0.011334169	0.00719548	5.769444169	1.459462594	-0.214050072	-0.134560597
384.15	351.18	2773.24	1	2.01	0.001378476	0.001849175	0.010506674	0.104444743	0.005177689	2.14774905	0.00943079	0.003782403	5.904903713	1.708062616	-0.404203211	-0.010284771
384.35	351.38	2776.84	1	1.86	0.00237663	0.002211586	0.009985146	0.102607691	0.004951312	2.111421027	0.018666447	0.00396105	5.8899582	1.116490599	0.352716957	-0.757834118
384.55	351.58	2780.44	1	1.71	0.001285589	0.002005519	0.008810573	0.10569259	0.005262346	2.284320952	0.012067399	0.0069079	5.808921637	1.504781451	-0.161434087	-0.207796567
384.75	351.78	2784.04	1	1.78	0.001452247	0.002050231	0.01001196	0.102853238	0.005125577	2.288006151	0.010575773	0.006424056	5.715820313	1.56578367	-0.321846069	-0.095055101
384.95	351.98	2787.64	1	2.25	0.001652634	0.002487649	0.01146406	0.105037924	0.004992694	2.360848236	0.011359683	0.008419734	5.684168892	1.417129468	-0.287968006	-0.175889198
385.15	352.18	2791.24	1	1.83	0.001269123	0.002452494	0.01011868	0.104874117	0.005728202	2.265452425	0.011902312	0.007477533	5.871312053	1.477664683	-0.208052301	-0.186615918
385.35	352.38	2794.84	1	1.92	0.00249398	0.002597179	0.009803922	0.111541108	0.00503956	2.289886481	0.012246302	0.008152735	5.736556487	1.264379563	-0.239951469	-0.292891339
385.55	352.58	2798.44	1	1.58	0.002190506	0.001557313	0.011414587	0.107711264	0.006212137	2.305045008	0.010199541	0.007632543	5.706445313	1.443465489	-0.387015456	-0.070864283
385.75	352.78	2802.04	1	1.76	0.00160818	0.002251452	0.010021499	0.104463968	0.005010749	2.349584413	0.01227295	0.008345606	5.727457824	1.400864659	-0.190590076	-0.240870897
385.95	352.98	2805.64	1	1.84	0.001561424	0.00204832	0.009519652	0.102399221	0.005322275	2.214620305	0.010896392	0.003962324	5.773092953	1.599322063	-0.276879059	-0.111503674
386.15	353.18	2809.06	1	1.76	0.001713867	0.002462644	0.010848947	0.10351426	0.004625778	2.242620387	0.010649273	0.006772272	5.713823921	1.509225298	-0.363438914	-0.137306335
386.35	353.38	2812.46	1	1.9	0.001962035	0.001674908	0.009331632	0.089759132	0.004817355	2.062513958	0.009507098	0.006827245	5.933743493	1.635962176	-0.55280251	-0.036946036
386.55	353.58	2815.86	1	2	0.001785469	0.001846511	0.00947672	0.08228418	0.003769324	1.741763189	0.009904012	0.006165209	6.015698155	1.728033847	-0.609205993	-0.114674114
386.75	353.78	2819.26	1	2.61	0.001027627	0.002070147	0.008235907	0.079231514	0.004140293	1.597334128	0.00805719	0.00545089	6.287573743	1.960847547	-0.76049912	0.055808713
386.95	353.98	2822.66	1	1.74	0.001604859	0.00144752	0.008748053	0.090265431	0.004971915	1.856081942	0.009644886	0.007630945	6.147306316	1.701978532	-0.562558429	-0.060735856
387.15	354.18	2826.24	1	1.87	0.001517071	0.002133902	0.009835956	0.101943852	0.005234729	2.067884769	0.012503334	0.006835156	5.943128901	1.486611324	-0.20863842	-0.269008091
387.35	354.38	2829.84	1	2.02	0.001665633	0.002285816	0.010206432	0.109683707	0.005936033	2.314432533	0.011677151	0.004713387	5.518236042	1.475164839	-0.176960689	-0.16578462
387.55	354.58	2833.44	1	1.68	0.001602232	0.00260127	0.010763228	0.139375318	0.007426816	2.693219732	0.017247554	0.006503176	5.574340654	0.99787138	0.518470059	-0.576667259
387.75	354.78	2837.04	1	1.74	0.001628634	0.002313401	0.011863121	0.130216719	0.007717506	2.609719986	0.011955657	0.008143172	5.356165741	1.262044938	-0.047978161	-0.161173231
387.95	354.98	2840.64	1	1.74	0.001766052	0.002126471	0.011983925	0.118019138	0.007442648	2.50919969	0.011064857	0.008001298	5.390092278	1.349822446	-0.207483752	-0.088076613
388.15	355.18	2844.24	1	1.76	0.002169429	0.002133864	0.01033146	0.116740166	0.007112881	2.455384451	0.010598193	0.006010385	5.669523137	1.3851131	-0.257433697	-0.068372556
388.35	355.38	2847.84	1	1.64	0.002133713	0.002407266	0.011926907	0.124703651	0.007075902	2.524546814	0.014060619	0.008151877	5.553372493	1.121805617	0.06352836	-0.357000683
388.55	355.58	2851.44	1	1.59	0.002228475	0.0024551	0.010292535	0.137013465	0.007478612	2.730127854	0.020264018	0.006345489	5.458865979	0.777188469	0.762202835	-0.813602652
388.75	355.78	2855.04	1	1.45	0.0019096	0.002039379	0.010122734	0.138622122	0.008101895	2.780785346	0.012421669	0.007768178	5.406776263	1.176497894	0.074477354	-0.187865666
388.95	355.98	2858.64	1	1.48	0.002035682	0.002631023	0.010985001	0.145724107	0.008526819	2.928424651	0.013539206	0.008238751	5.249621938	1.018568785	0.206510598	-0.268572563
389.15	356.18	2862.06	1	1.48	0.002178607	0.001735174	0.011587106	0.146101643	0.010411043	3.124064934	0.012994525	0.006574381	5.292653061	1.039982269	0.249199301	-0.134605825
389.35	356.38	2865.46	1	1.55	0.001916259	0.002222861	0.011286768	0.140921721	0.009715435	3.098898151	0.012129922	0.010903516	5.330439224	1.037614207	0.079004598	-0.098420604
389.55	356.58	2868.86	1	1.73	0.002420661	0.002306299	0.010082912	0.129286191	0.009892309	2.936205089	0.011493377	0.006880778	5.329642422	1.14365891	-0.031693581	-0.031514361
389.75	356.78	2872.26	1	1.7	0.002277465	0.001524743	0.010460897	0.13801822	0.010229291	2.962769243	0.011368023	0.006986798	5.41174013	1.163440803	0.02785285	-0.020853515
389.95	356.98	2875.66	1	1.62	0.001932404	0.002357533	0.0101258	0.137258691	0.010531604	3.016232198	0.010744169	0.007980831	5.395579189	1.179491944	-0.031680583	0.046851455
390.15	357.18	2879.24	1	1.77	0.002473966	0.002512322	0.011238325	0.139692768	0.011238325	3.058684771	0.011008189	0.008399977	5.679446683	1.051127743	-0.035638473	0.026754646
390.35	357.38	2882.84	1	1.59	0.001859724	0.002239259	0.010683923	0.131603917	0.01011462	2.913314104	0.01129118	0.007723546	5.566870906	1.205070551	-0.021711109	-0.003400834
390.55	357.58	2886.44	1	1.63	0.002690153	0.002653302	0.010576356	0.133954894	0.008254717	2.701153449	0.009894605	0.008641657	5.451185215	1.175371511	-0.277537013	-0.023468361
390.75	357.78	2890.04	1	1.6	0.002026119	0.002670793	0.01119891	0.130095228	0.007993958	2.816396825	0.011512037	0.006999318	5.410703608	1.209290754	-0.0563198	-0.100634252
390.95	357.98	2893.64	1	1.69	0.002003896	0.002708971	0.010743112	0.132591149	0.008423787	2.79701271	0.010260692	0.008683551	5.492763962	1.232118166	-0.185129422	-0.008276237
391.15	358.18	2897.06	1	1.72	0.002063512	0.001880901	0.010025383	0.126659484	0.00903928	2.702635087	0.011869761	0.009276675	5.422955041	1.194051803	-0.066179396	-0.109249305
391.35	358.38	2900.46	1	1.87	0.00207112	0.002369502	0.009618422	0.112314389	0.007564854	2.41919121	0.010425808	0.008424896	5.657795432	1.36518264	-0.329458273	-0.045240849
391.55	358.58	2903.86	1	1.78	0.001191851	0.001741937	0.01006656	0.116856446	0.008544658	2.653134569	0.010304931	0.005977593	5.607917738	1.501419125	-0.154637882	0.059418971
391.75	358.78	2907.26	1	1.43	0.002018978	0.002129104	0.009929703	0.129544996	0.008112622	2.704201311	0.011232862	0.006405668	5.48008449	1.283128664	-0.07782588	-0.081257612
391.95	358.98	2910.66	1	1.57	0.002520918	0.001859401	0.009493671	0.118948008	0.008528213	2.481835085	0.011800043	0.008367303	5.484067065	1.220379598	-0.170033784	-0.13940441
392.15	359.18	2914.24	1	1.82	0.001443799	0.002638052	0.010373962	0.119817475	0.007860682	2.378934797	0.014509287	0.008341949	5.64349663	1.215862793	0.101259863	-0.351089731
392.35	359.38	2917.84	1	2.08	0.001576405	0.002135774	0.009712688	0.117721841	0.007085346	2.233155352	0.013831681	0.005729299	5.717677845	1.346242171	0.04068466	-0.324680484
392.55	359.58	2921.44	1	1.82	0.002135046	0.002273911	0.008765839	0.108140948	0.005693456	2.199670196	0.018937684	0.005693456	5.80570392	1.06758723	0.419675149	-0.757916749
392.75	359.78	2925.04	1	1.8	0.00189285	0.002282554	0.011598345	0.13530165	0.008387923	2.697032679	0.011783918	0.008499267	5.625535025	1.195556197	-0.039483747	-0.138399277
392.95	359.98	2928.64	1	1.49	0.002370353	0.002948488	0.010406429	0.132084562	0.007920449	2.90898229	0.011774682	0.009731938	5.38455951	1.068982033	-0.070447941	-0.143252272
393.15	360.18	2932.06	1	1.63	0.00199396	0.001722936	0.011189407	0.137370296	0.009485829	3.014557844	0.012273502	0.008208146	5.328107272	1.121345946	0.106516165	-0.104077126
393.35	360.38	2935.46	1	1.78	0.002284696	0.002497677	0.010881351	0.135261772	0.009913259	3.09280127	0.01140412	0.007977076	5.414971692	1.090173568	0.003124765	-0.021590678
393.55	360.58	2938.86	1	1.55	0.002610966	0.002150207	0.01059745	0.135770235	0.009560743	3.083109353	0.011000614	0.00591307	5.412302577	1.128314999	-0.015643248	-0.002197617
393.75	360.78	2942.26	1	1.63	0.001925717	0.002440513	0.010677242	0.130777151	0.008103264	3.132969799	0.009800183	0.009399786	5.341480803	1.218298973	-0.160053969	0.063903614
393.95	360.98	2945.66	1	1.58	0.002109582	0.002264414	0.01074145	0.129710271	0.007451276	3.132110163	0.010412433	0.006115853	5.30918619	1.247727923	-0.070595837	0.011417239
394.15	361.18	2949.24	1	1.73	0.001799215	0.002048043	0.008881233	0.119513829	0.007790219	3.07524165	0.011044119	0.007426548	5.408385093	1.284612427	-0.049221968	-0.002770246
394.35	361.38	2952.84	1	1.81	0.003177782	0.002580745	0.009648903	0.123644628	0.008320012	3.098684591	0.010842979	0.008011864	5.504983036	1.051059094	-0.159847129	-0.030185693
394.55	361.58	2956.44	1	1.52	0.002719994	0.002202812	0.01015209	0.12387465	0.008945332	3.117706777	0.011703636	0.007183082	5.382616765	1.088181079	-0.021898955	-0.052634334
394.75	361.78	2960.04	1	1.72	0.002366295	0.002193151	0.011465948	0.127298961	0.009022701	3.160273182	0.010773374	0.007137361	5.432124569	1.157771206	-0.066143134	0.029092889
394.95	361.98	2963.64	1	1.58	0.002187218	0.002206404	0.01074423	0.125553999	0.008154103	3.137967422	0.009362829	0.006427352	5.384957124	1.287904126	-0.1872373	0.120658422
395.15	362.18	2967.06	1	2.01	0.002085087	0.001951182	0.010387176	0.127419848	0.007804729	3.132661259	0.010827148	0.008589027	5.505634544	1.196789042	-0.065110021	-0.013927648
395.35	362.38	2970.46	1	1.61	0.002002349	0.002175629	0.010839639	0.125551127	0.008067156	3.214212827	0.010127265	0.00866401	5.336381383	1.218839946	-0.121666082	0.063502789
395.55	362.58	2973.86	1	1.69	0.002643339	0.002377104	0.010212038	0.122753637	0.00737853	3.106817534	0.010097937	0.00737853	5.655517316	1.188770903	-0.188843254	0.021860525
395.75	362.78	2977.26	1	1.56	0.001821459	0.002030168	0.010511337	0.1127597	0.007342757	3.063485438	0.009107295	0.006754577	5.560772315	1.40740521	-0.260569419	0.14745261
395.95	362.98	2980.66	1	1.73	0.001825423	0.001954493	0.008223624	0.112696832	0.007117306	2.825828816	0.009698713	0.007615149	5.524498319	1.416586829	-0.259562127	0.062370232
396.15	363.18	2984.24	1	1.74	0.001201667	0.001511774	0.01023355	0.130051362	0.006628549	3.165674969	0.01147398	0.006008334	5.454593509	1.355110655	0.115178611	-0.056971244
396.35	363.38	2987.84	1	2.34	0.002581923	0.002251902	0.010677124	0.13433763	0.007804007	3.281487809	0.010114148	0.007396335	5.332505176	1.133920603	-0.092838708	0.030561153
396.55	363.58	2991.44	1	1.59	0.002394617	0.003166436	0.012170988	0.142806254	0.007342173	3.293132792	0.012566792	0.007718187	5.376675888	0.965485658	0.142773536	-0.191617898
396.75	363.78	2995.04	1	1.64	0.00211189	0.002211508	0.012272872	0.14729439	0.009503507	3.450968282	0.010639146	0.007750239	5.281144781	1.074201163	0.075435707	0.047597333
396.95	363.98	2998.64	1	1.55	0.002304385	0.002057486	0.011521923	0.154105714	0.009340987	3.602781721	0.011275024	0.00664568	5.165037194	1.00973442	0.207483659	-0.002447098
397.15	364.18	3002.06	1	1.54	0.002793124	0.00256721	0.011583249	0.148733852	0.008543673	3.582633341	0.012322606	0.008892814	5.267308524	0.852797143	0.192245642	-0.128437806
397.35	364.38	3005.46	1	1.64	0.002305934	0.00197943	0.011550078	0.148069545	0.009917558	3.636764346	0.010550159	0.008489103	5.164839798	1.015571234	0.100718798	0.080516877
397.55	364.58	3008.86	1	1.64	0.001827003	0.002537504	0.011246219	0.148860153	0.008647815	3.52353789	0.01157102	0.007348612	5.110062241	1.06182827	0.200413305	-0.034655775
397.75	364.78	3012.26	1	1.64	0.002345112	0.00292638	0.01068329	0.144795655	0.009019663	3.429536389	0.010863683	0.008819226	5.466907736	1.006981928	0.036132913	0.00209394
397.95	364.98	3015.66	1	1.53	0.002657726	0.002596394	0.010774012	0.153984544	0.01016069	3.574109662	0.011326001	0.007789181	5.224180284	0.915268531	0.159389537	-0.003976052
398.15	365.18	3019.24	1	1.62	0.003243265	0.002777046	0.011716295	0.157095656	0.009506821	3.617456875	0.011087913	0.008696005	5.330415991	0.809011583	0.094228017	-0.034687682
398.35	365.38	3022.84	1	1.66	0.002603384	0.002843697	0.011514969	0.152498248	0.008350856	3.467067187	0.012396115	0.00494643	5.361859766	0.954478824	0.252606057	-0.137807286
398.55	365.58	3026.44	1	1.42	0.002439363	0.003649128	0.011363862	0.155325943	0.008170874	3.360133273	0.011125875	0.007873391	5.376732779	0.95882855	0.068718763	-0.081609807
398.75	365.78	3030.04	1	1.54	0.002050935	0.002469087	0.010394058	0.145397344	0.008223651	3.341610083	0.011548954	0.008144004	5.374678938	1.067141194	0.120579243	-0.071963503
398.95	365.98	3033.64	1	1.67	0.002373321	0.002555885	0.012941701	0.157917157	0.007992211	3.414499574	0.012901132	0.007261958	5.061916008	0.912625213	0.288008151	-0.211716028
399.15	366.18	3037.06	1	1.68	0.002741096	0.002340936	0.011884754	0.14979992	0.007843137	3.338255302	0.01082433	0.008103241	5.085470085	0.999842777	0.019930232	-0.06302485
399.35	366.38	3040.46	1	1.52	0.002648164	0.002155482	0.011064808	0.155543695	0.008888798	3.614948782	0.01116745	0.008786156	4.972743977	0.923222365	0.148724705	-0.033788085
399.55	366.58	3043.86	1	1.68	0.002563894	0.002441804	0.012453199	0.153385968	0.008525965	3.602759238	0.01106951	0.008261436	5.156227049	0.942130063	0.124028264	-0.031012872
399.75	366.78	3047.26	1	1.79	0.002939255	0.003102547	0.011654964	0.153596506	0.008960647	3.590851568	0.010491509	0.007838014	5.321746687	0.904154705	0.040092479	0.011586371
399.95	366.98	3050.66	1	1.63	0.002098486	0.002893059	0.011164762	0.159362712	0.00937188	3.616628975	0.012407555	0.009697859	5.351979064	0.870645973	0.284065851	-0.112644597
400.15	367.18	3054.06	1	2.76	0.003190703	0.002493397	0.011114633	0.162007396	0.009804543	3.751505547	0.01143159	0.007987322	5.16479319	0.790811988	0.203028879	-0.038819895
400.35	367.38	3057.46	1	2.22	0.0028198	0.002346403	0.011670269	0.156776783	0.01002367	3.691180405	0.011670269	0.00712154	5.142358171	0.870302709	0.229231743	-0.02756958
400.55	367.58	3060.86	1	1.59	0.001430702	0.002055374	0.010982146	0.150102769	0.008100592	3.481421029	0.011566518	0.008362552	5.208438287	1.124293358	0.217644649	-0.049515739
400.75	367.78	3064.26	1	1.62	0.002423326	0.002016207	0.010643248	0.139409096	0.007870963	3.281319065	0.010875887	0.009344345	5.501493174	1.072341094	-0.013652475	-0.041610784
400.95	367.98	3067.66	1	1.54	0.001747529	0.002348829	0.008775226	0.134202713	0.007873276	2.957345259	0.01037243	0.009132248	5.551637805	1.254944391	-0.105147192	-0.008459666
401.15	368.18	3071.24	1	1.46	0.001517655	0.002458985	0.010028048	0.142966919	0.008568026	3.196699581	0.010719637	0.008145387	5.411018711	1.207505793	0.041135275	0.007832065
401.35	368.38	3074.84	1	1.62	0.002394366	0.002635815	0.010724346	0.144205231	0.008430584	3.326921529	0.010160966	0.008229376	5.301898869	1.082616159	-0.044166708	0.028441126
401.55	368.58	3078.44	1	1.92	0.002619515	0.002435331	0.010907826	0.165049935	0.009352489	3.59927554	0.011603635	0.008267845	5.209381663	0.876786351	0.230866175	-0.074982544
401.75	368.78	3082.04	1	1.85	0.00189593	0.002287481	0.012673879	0.171705307	0.009850592	3.597320969	0.01197321	0.00748068	5.230114249	0.942806118	0.348871153	-0.075694416
401.95	368.98	3085.64	1	1.5	0.003328539	0.001931375	0.010869119	0.162317649	0.008917197	3.585432505	0.011896445	0.008937744	5.184830084	0.788534032	0.197733159	-0.130821409
402.15	369.18	3089.06	1	1.64	0.002502792	0.002564845	0.011355645	0.16212303	0.010859223	3.577793406	0.012782857	0.005977744	5.261290674	0.867841822	0.367420459	-0.097406443
402.35	369.38	3092.46	1	1.56	0.002321677	0.002487511	0.011877863	0.165958417	0.009431811	3.599759541	0.01196078	0.008519724	5.234483507	0.882335069	0.277165578	-0.094183283
402.55	369.58	3095.86	1	1.88	0.002262913	0.002221392	0.012165753	0.17449344	0.0105049	3.688631457	0.012767813	0.007266235	5.100381194	0.835349179	0.441513941	-0.121057876
402.75	369.78	3099.26	1	1.66	0.002225456	0.002824617	0.010592314	0.176795344	0.010228537	3.695155354	0.013053154	0.009928957	5.171757415	0.753039338	0.432035628	-0.171642059
402.95	369.98	3102.66	1	1.7	0.001814142	0.002955625	0.010538331	0.176970586	0.010538331	3.546505228	0.012189405	0.00974337	5.302529183	0.868801792	0.348603759	-0.101142638
403.15	370.18	3106.06	1	1.61	0.002007194	0.002444405	0.010950138	0.153600032	0.009519267	3.306067291	0.013016952	0.009777619	5.377110494	0.932780648	0.265513094	-0.174679004
403.35	370.38	3109.46	1	1.56	0.002560526	0.002352353	0.010991527	0.167121177	0.009950663	3.66502904	0.012407103	0.007993838	5.382900045	0.83076086	0.341385864	-0.110077147
403.55	370.58	3112.86	1	1.58	0.003294858	0.00293809	0.010745016	0.171374607	0.00980063	3.749066107	0.011479538	0.008163694	5.123655914	0.729846457	0.226650179	-0.072181027
403.75	370.78	3116.26	1	1.5	0.002338098	0.002536615	0.011977237	0.205399682	0.011139051	3.994088583	0.014491795	0.011072878	4.948804716	0.510343921	0.73154099	-0.293081812
403.95	370.98	3119.66	1	1.6	0.003292052	0.003090498	0.013145813	0.210467382	0.013750476	4.081159161	0.014646272	0.010816742	4.772659256	0.294313215	0.721888832	-0.257308626
404.15	371.18	3123.06	1	1.5	0.003411708	0.003042288	0.011191273	0.184666869	0.012734148	3.934981964	0.013798948	0.009170325	4.970620004	0.473568421	0.526342724	-0.174594724
404.35	371.38	3126.46	1	1.6	0.002923789	0.002603666	0.012591502	0.172652965	0.01186589	3.857929445	0.012996991	0.010073201	5.219672496	0.623889902	0.40259342	-0.108861552
404.55	371.58	3129.86	1	1.48	0.003348849	0.002716991	0.011352387	0.171549527	0.01192106	3.809094547	0.012826723	0.00899345	5.179903993	0.610649975	0.363807188	-0.105796517
404.75	371.78	3133.26	1	1.5	0.002716461	0.002908966	0.011806982	0.174794661	0.011336413	3.939938398	0.013282854	0.010117214	5.124068391	0.616548224	0.462061717	-0.136717267
404.95	371.98	3136.66	1	1.75	0.001521385	0.002999914	0.010842547	0.171166538	0.011956801	3.962158224	0.013092483	0.010135425	5.082552821	0.787612056	0.519083035	-0.050911491
405.15	372.18	3140.24	1	1.67	0.002465378	0.002486816	0.011426489	0.165373237	0.012498392	3.927282082	0.012862839	0.008339407	4.903395354	0.741668529	0.444743329	-0.026032907
405.35	372.38	3143.84	1	1.53	0.003297066	0.003692713	0.012770634	0.167139246	0.01406748	4.164215848	0.012001319	0.007253544	4.937059143	0.579810115	0.357270173	0.086001823
405.55	372.58	3147.44	1	1.67	0.003168087	0.004127437	0.013073937	0.176676632	0.015193432	4.252978448	0.01461336	0.007295525	5.038444245	0.395168553	0.658351324	-0.087708558
405.75	372.78	3151.04	1	1.62	0.00270426	0.002992419	0.013676464	0.171321541	0.016691049	4.257481048	0.013321807	0.009376247	4.933727034	0.517334028	0.553341499	0.081939668
405.95	372.98	3154.64	1	1.59	0.00257967	0.00257967	0.012742678	0.176507216	0.015544733	4.240776569	0.014477283	0.008339449	4.890375204	0.521280617	0.710623916	-0.044705031
406.15	373.18	3158.06	1	1.76	0.002327592	0.003169959	0.013012347	0.177739354	0.017357186	4.173704861	0.014541908	0.008512336	5.055586686	0.509906631	0.714205271	0.00061726
406.35	373.38	3161.46	1	1.77	0.003273965	0.003317618	0.012244631	0.174982539	0.015387638	3.994237821	0.015933298	0.010018334	4.983249946	0.339887138	0.69427292	-0.224179904
406.55	373.58	3164.86	1	1.75	0.002944765	0.002229608	0.01173699	0.165495772	0.012851794	3.782402928	0.012241807	0.00740398	5.154721891	0.753827905	0.345682741	0.004103014
406.75	373.78	3168.26	1	1.67	0.003597355	0.003338862	0.013204661	0.172392995	0.01318312	3.917950154	0.013721647	0.00741012	5.104233095	0.496218479	0.462182251	-0.12652151
406.95	373.98	3171.66	1	1.52	0.00358003	0.003905487	0.012454165	0.176896873	0.013039988	3.917963071	0.014189937	0.008787346	5.07085488	0.418323342	0.492574028	-0.187085578
407.15	374.18	3175.06	1	1.69	0.002517559	0.003025303	0.012947449	0.173796226	0.013053228	3.807015317	0.013984091	0.01011255	5.112817739	0.601208313	0.506684772	-0.14477936
407.35	374.38	3178.46	1	1.56	0.003279505	0.002781352	0.011934908	0.167856698	0.012308523	3.814687202	0.012661381	0.008779941	5.2378778	0.631422089	0.339590042	-0.068487025
407.55	374.58	3181.86	1	1.76	0.00220774	0.00256862	0.010147112	0.170845097	0.012036428	3.808775766	0.012227482	0.008618677	5.139879978	0.814737883	0.397504854	-0.013040551
407.75	374.78	3185.26	1	1.71	0.003101848	0.00397215	0.01162635	0.176671427	0.014170312	4.124274748	0.013433902	0.007988932	4.975793915	0.494540775	0.521042764	-0.046317499
407.95	374.98	3188.66	1	1.64	0.00330004	0.00336604	0.012078145	0.177300128	0.014388173	4.04250451	0.012936155	0.008074097	5.031993801	0.520665879	0.460388857	-0.017436475
408.15	375.18	3192.24	1	1.54	0.0029099	0.002653144	0.012195905	0.167276462	0.012559642	3.928001369	0.011703789	0.007938036	5.05647517	0.730224394	0.314857461	0.045690715
408.35	375.38	3195.84	1	1.69	0.002949916	0.002287253	0.011393514	0.172377675	0.012847096	3.900643424	0.012740215	0.007503046	5.030755995	0.688891849	0.445142374	-0.036514551
408.55	375.58	3199.44	1	2.16	0.003010947	0.002344237	0.011936254	0.174226294	0.012387896	3.975138181	0.012645977	0.008000516	5.205665025	0.658023195	0.442132493	-0.044346678
408.75	375.78	3203.04	1	1.79	0.003061756	0.001889169	0.012616173	0.180621906	0.012355598	3.959784591	0.010748719	0.009228698	4.955557947	0.718659189	0.277450093	0.075555404
408.95	375.98	3206.64	1	1.66	0.003134239	0.003200925	0.012648098	0.184542201	0.013248272	4.127125614	0.013426101	0.009224887	4.919838145	0.477603355	0.542708291	-0.098008355
409.15	376.18	3210.06	1	1.58	0.003844295	0.003646588	0.012126005	0.186283555	0.014388647	4.071811432	0.01318044	0.00887483	5.03450564	0.37833981	0.471385489	-0.078124365
409.35	376.38	3213.46	1	1.47	0.003930732	0.002904374	0.010067041	0.18553054	0.012054244	4.100954294	0.011966895	0.009630293	4.88094223	0.47702776	0.363336669	-0.05584495
409.55	376.58	3216.86	1	1.53	0.003847247	0.002841716	0.011323147	0.187815594	0.01530155	4.041030013	0.013771395	0.009749273	5.074542429	0.358069193	0.543219429	-0.101707218
409.75	376.78	3220.26	1	1.67	0.003023682	0.00328853	0.011763667	0.190160895	0.01348518	4.025491624	0.01348518	0.009843519	5.14875	0.476233482	0.550773726	-0.121003813
409.95	376.98	3223.66	1	1.67	0.003087791	0.002887862	0.01099609	0.188732895	0.016105385	4.090323441	0.013661809	0.00904123	5.085978985	0.460689137	0.613837399	-0.034624867
410.15	377.18	3227.06	1	1.41	0.003272568	0.002767406	0.011025697	0.193564683	0.01414452	4.026290358	0.013573468	0.009356468	5.167404381	0.456832897	0.586149982	-0.117295599
410.35	377.38	3230.46	1	1.67	0.003427112	0.002799928	0.01133411	0.197316549	0.015679599	4.173461159	0.013058866	0.009273363	4.979810374	0.409712432	0.585038411	-0.024762573
410.55	377.58	3233.86	1	1.62	0.003675044	0.003515259	0.013079504	0.206532904	0.015521925	4.478189413	0.013695816	0.010911	4.934557333	0.20123434	0.679649611	-0.084155467
410.75	377.78	3237.26	1	1.63	0.003889782	0.002748469	0.012298232	0.202757785	0.013649174	4.802692567	0.013719051	0.010155358	5.032587036	0.203224696	0.749361988	-0.093599819
410.95	377.98	3240.66	1	1.68	0.003108688	0.002644705	0.011553184	0.183806983	0.011553184	4.782275838	0.011970769	0.010370027	5.042110188	0.47774186	0.547321866	0.042383819
411.15	378.18	3244.06	1	2.34	0.002850173	0.002681095	0.011883771	0.199632859	0.012970701	5.07482911	0.012584237	0.010820995	4.809037054	0.364157304	0.751017725	0.045220275
411.35	378.38	3247.46	1	1.94	0.002652457	0.002652457	0.011509769	0.204097099	0.013451747	5.192776791	0.011130847	0.010278271	4.99172479	0.440939622	0.689193278	0.185424589
411.55	378.58	3250.86	1	1.71	0.002436838	0.003034553	0.01023012	0.192786041	0.011747396	4.795420584	0.010437022	0.009310559	5.006790976	0.628643279	0.504777834	0.172357686
411.75	378.78	3254.26	1	1.42	0.002991172	0.002772306	0.012451059	0.217674667	0.013034702	5.193526422	0.012134919	0.008973517	4.807786741	0.328960718	0.824992959	0.057238099
411.95	378.98	3257.66	1	1.6	0.003285794	0.002773117	0.011535235	0.207634228	0.012047912	4.881991051	0.013026659	0.010113721	5.0025647	0.314883873	0.758074376	-0.072696614
412.15	379.18	3261.06	1	1.97	0.003235184	0.002531883	0.012378095	0.215702363	0.012940735	4.82401069	0.013034509	0.013151725	4.928480647	0.239996866	0.744344324	-0.085748028
412.35	379.38	3264.46	1	1.76	0.004390938	0.00279862	0.012038891	0.216169268	0.013052185	5.197254457	0.012304278	0.009505658	4.691985511	0.127176208	0.736813639	-0.000461936
412.55	379.58	3267.86	1	1.63	0.003880371	0.002460723	0.012398259	0.218483816	0.012469241	5.177668938	0.011830399	0.011025932	4.985726082	0.202116928	0.712818557	0.019487663
412.75	379.78	3271.26	1	1.58	0.003537105	0.003490564	0.01203081	0.22528099	0.013240872	4.744304563	0.01310125	0.011099993	5.007340946	0.184716388	0.76180103	-0.118577185
412.95	379.98	3274.66	1	1.5	0.003702582	0.003399856	0.011177608	0.228745081	0.012691242	4.583051953	0.013948723	0.012225508	4.910577473	0.127951375	0.794209049	-0.240048836
413.15	380.18	3278.24	1	1.62	0.002645865	0.002714292	0.012066055	0.219173395	0.012408193	4.501528215	0.01386798	0.011153688	4.939943662	0.35959721	0.825913464	-0.185891127
413.35	380.38	3281.84	1	1.61	0.002806755	0.002923703	0.011998877	0.217897741	0.013004631	4.629859194	0.012911073	0.008162979	4.910302056	0.415731746	0.79399027	-0.064933783
413.55	380.58	3285.44	1	1.78	0.003882353	0.0024	0.013082353	0.219247059	0.013152941	4.743858824	0.014117647	0.009811765	4.874971324	0.169406745	0.849541641	-0.183731292
413.75	380.78	3289.04	1	1.74	0.004027096	0.002863195	0.012407179	0.208314905	0.013175353	4.696105589	0.014059918	0.010358714	4.962915896	0.164951156	0.76157797	-0.168012579
413.95	380.98	3292.64	1	1.51	0.003189119	0.003540861	0.011396412	0.221174815	0.012146793	4.692648611	0.013764802	0.011513659	4.90567123	0.22357213	0.806364247	-0.191024837
414.15	381.18	3296.06	1	1.84	0.003996097	0.002811208	0.011128665	0.219576228	0.01280145	4.604688444	0.014334836	0.011012499	4.842709271	0.139057177	0.811851948	-0.241088905
414.35	381.38	3299.46	1	1.53	0.002810899	0.00326427	0.011742304	0.219907512	0.011515619	4.335653081	0.012490366	0.009566124	4.938871473	0.451858619	0.660094721	-0.131739837
414.55	381.58	3302.86	1	1.86	0.003338975	0.002995929	0.011457714	0.219777707	0.012646938	4.504482459	0.013859031	0.010428578	5.144235294	0.269841722	0.790868414	-0.199050749
414.75	381.78	3306.26	1	1.55	0.003632073	0.003493268	0.012423079	0.217623652	0.011890992	4.467959099	0.01445889	0.009114885	4.918193196	0.222276451	0.80632745	-0.274285748
414.95	381.98	3309.66	1	1.54	0.002251484	0.002888267	0.011735007	0.227945691	0.010984513	4.13995588	0.014850697	0.00884674	4.969036049	0.453769818	0.921515336	-0.348334896
[truncated: 3,275 more rows]
